# Supplementary material for: Rewiring Pyroptosis to Potentiate Cancer Immunotherapy via a Gasdermin D Agonist Bypassing Caspase‐3
Source: Adv Sci (Weinh). 2026 Jul 23:e76655. Online ahead of print. doi: 10.1002/advs.76655 (PMC13393277; doi:10.1002/advs.76655)
Supplement: Supplementary file 2 — Supporting File 2: advs76655‐sup‐0002‐DataFile.xlsx. [file ADVS-9999-e76655-s001.xlsx]

## Sheet: Fig. 1a
				Before reaction		After reaction
				Chemical shift	Intensity	Chemical shift	Intensity
				-0.000137643	-0.854459	-5.45094e-05	-0.249887
				0.000167893	-1.95818	0.000251026	-0.926129
				0.000473429	-1.65162	0.000556562	-0.965128
				0.000778964	-1.40829	0.000862097	-0.191976
				0.0010845	-1.55661	0.00116763	-0.400592
				0.00139004	-0.801129	0.00147317	-1.18161
				0.00169557	-1.32874	0.0017787	-0.756814
				0.00200111	-0.99569	0.00208424	-0.296927
				0.00230664	-0.861401	0.00238978	-0.504498
				0.00261218	-1.77009	0.00269531	-1.41863
				0.00291771	-0.976707	0.00300085	-1.26084
				0.00322325	-1.74221	0.00330638	-0.407766
				0.00352879	-1.4647	0.00361192	-0.53778
				0.00383432	-0.1661	0.00391745	-0.307835
				0.00413986	0.583652	0.00422299	-0.308837
				0.00444539	0.469404	0.00452853	-1.63154
				0.00475093	-0.65357	0.00483406	-1.30559
				0.00505646	-1.83165	0.0051396	-0.755902
				0.005362	-1.89417	0.00544513	-1.21218
				0.00566753	-0.566301	0.00575067	-0.96278
				0.00597307	-1.44215	0.0060562	0.136528
				0.00627861	-1.7982	0.00636174	0.773595
				0.00658414	-0.853957	0.00666727	0.081821
				0.00688968	-1.47716	0.00697281	0.022643
				0.00719521	-1.2876	0.00727835	-0.322255
				0.00750075	0.0924813	0.00758388	-1.10433
				0.00780628	0.499428	0.00788942	-0.0300784
				0.00811182	0.789588	0.00819495	0.818155
				0.00841736	0.21038	0.00850049	0.112623
				0.00872289	0.464928	0.00880602	-0.460236
				0.00902843	0.704152	0.00911156	-0.752304
				0.00933396	-0.179415	0.0094171	-1.10971
				0.0096395	-0.333114	0.00972263	-1.80235
				0.00994503	-0.717367	0.0100282	-2.20421
				0.0102506	-1.33511	0.0103337	-1.99614
				0.0105561	-0.659769	0.0106392	-1.30319
				0.0108616	-0.401748	0.0109448	0.234196
				0.0111672	1.02351	0.0112503	0.0348875
				0.0114727	0.478972	0.0115558	0.539336
				0.0117782	-0.386013	0.0118614	0.509474
				0.0120838	-0.787605	0.0121669	0.344468
				0.0123893	-0.981951	0.0124725	0.496064
				0.0126949	-1.67437	0.012778	-0.614193
				0.0130004	-1.26163	0.0130835	-0.185576
				0.0133059	-1.32035	0.0133891	0.497466
				0.0136115	-1.78798	0.0136946	-0.29421
				0.013917	-2.6832	0.0140001	-0.158425
				0.0142225	-1.95457	0.0143057	-0.0350766
				0.0145281	-2.27087	0.0146112	-0.179489
				0.0148336	-2.93059	0.0149167	0.553677
				0.0151391	-3.0425	0.0152223	0.170371
				0.0154447	-0.661474	0.0155278	-1.01997
				0.0157502	-0.279459	0.0158333	-1.47527
				0.0160557	0.259094	0.0161389	-0.303966
				0.0163613	-0.424079	0.0164444	-0.325144
				0.0166668	-0.550743	0.01675	-0.387762
				0.0169724	-1.47284	0.0170555	0.075563
				0.0172779	-1.83601	0.017361	0.130932
				0.0175834	-1.29307	0.0176666	-0.309562
				0.017889	-0.71182	0.0179721	-0.89741
				0.0181945	-0.464149	0.0182776	0.855325
				0.0185	-1.09002	0.0185832	1.71695
				0.0188056	-0.446244	0.0188887	1.70796
				0.0191111	-0.732108	0.0191942	0.72363
				0.0194166	-1.59232	0.0194998	-0.0399352
				0.0197222	-0.603122	0.0198053	-0.0480884
				0.0200277	0.100207	0.0201108	0.162612
				0.0203332	0.095349	0.0204164	-0.374508
				0.0206388	-1.15128	0.0207219	0.122461
				0.0209443	-1.91116	0.0210274	0.199259
				0.0212499	-0.963818	0.021333	0.506355
				0.0215554	-0.746011	0.0216385	-0.293252
				0.0218609	-0.34684	0.0219441	-1.21842
				0.0221665	0.555756	0.0222496	-1.10074
				0.022472	1.68671	0.0225551	-0.385783
				0.0227775	0.803093	0.0228607	1.14327
				0.0230831	-0.0998441	0.0231662	1.85888
				0.0233886	-0.82023	0.0234717	1.55171
				0.0236941	-0.13303	0.0237773	1.30448
				0.0239997	-0.150863	0.0240828	0.100658
				0.0243052	-1.94512	0.0243883	-0.55225
				0.0246107	-1.75017	0.0246939	-0.869346
				0.0249163	-1.35147	0.0249994	-0.758266
				0.0252218	-1.91518	0.0253049	-1.09934
				0.0255274	-2.72384	0.0256105	-1.43141
				0.0258329	-1.38784	0.025916	-1.56446
				0.0261384	-0.114261	0.0262216	-0.964047
				0.026444	-0.322223	0.0265271	-1.43077
				0.0267495	-0.641349	0.0268326	-2.16006
				0.027055	-1.21494	0.0271382	-1.78902
				0.0273606	-1.57694	0.0274437	-1.21506
				0.0276661	-0.884752	0.0277492	-2.06072
				0.0279716	-0.683484	0.0280548	-2.3974
				0.0282772	0.0598467	0.0283603	-1.62278
				0.0285827	0.251837	0.0286658	-0.719899
				0.0288882	0.0970277	0.0289714	0.181368
				0.0291938	-0.0382966	0.0292769	-1.52852
				0.0294993	-0.554478	0.0295824	-2.535
				0.0298048	-1.047	0.029888	-1.44085
				0.0301104	-1.27158	0.0301935	-0.573377
				0.0304159	-1.22465	0.0304991	0.366657
				0.0307215	-1.5765	0.0308046	0.715209
				0.031027	-2.01034	0.0311101	0.427622
				0.0313325	-1.54049	0.0314157	-0.437248
				0.0316381	-0.350312	0.0317212	-1.31207
				0.0319436	-0.556858	0.0320267	-0.668087
				0.0322491	-0.958976	0.0323323	-0.73907
				0.0325547	-0.321892	0.0326378	-0.438353
				0.0328602	-0.705423	0.0329433	0.0280534
				0.0331657	-0.400892	0.0332489	-0.263494
				0.0334713	-0.830209	0.0335544	0.469428
				0.0337768	-1.57666	0.0338599	1.31828
				0.0340823	-1.31939	0.0341655	1.89314
				0.0343879	-1.18858	0.034471	1.99605
				0.0346934	-0.603681	0.0347766	2.37302
				0.034999	-0.799503	0.0350821	1.9682
				0.0353045	-1.91089	0.0353876	0.803922
				0.03561	-1.7628	0.0356932	-0.951606
				0.0359156	-0.378172	0.0359987	-0.958177
				0.0362211	-1.18534	0.0363042	-0.0854961
				0.0365266	-2.55449	0.0366098	-0.138403
				0.0368322	-2.50353	0.0369153	-0.315114
				0.0371377	-1.89171	0.0372208	-0.988152
				0.0374432	-1.40431	0.0375264	-1.12131
				0.0377488	-0.722271	0.0378319	0.525186
				0.0380543	-0.701651	0.0381374	0.994749
				0.0383598	-0.253942	0.038443	0.0959585
				0.0386654	0.00363394	0.0387485	-0.99415
				0.0389709	-0.154341	0.0390541	-1.47025
				0.0392765	1.22004	0.0393596	-0.419097
				0.039582	3.06393	0.0396651	-0.463436
				0.0398875	2.59617	0.0399707	-1.18584
				0.0401931	1.59758	0.0402762	-1.32919
				0.0404986	1.14272	0.0405817	-0.815512
				0.0408041	1.78839	0.0408873	-0.0536107
				0.0411097	1.22046	0.0411928	0.348704
				0.0414152	-0.0768084	0.0414983	0.107637
				0.0417207	-0.713264	0.0418039	0.68426
				0.0420263	-1.0595	0.0421094	1.22551
				0.0423318	-0.926702	0.0424149	0.420652
				0.0426373	-1.10974	0.0427205	-0.425204
				0.0429429	-0.851669	0.043026	0.195233
				0.0432484	0.630634	0.0433316	0.352755
				0.043554	1.69179	0.0436371	0.181345
				0.0438595	0.717822	0.0439426	0.484548
				0.044165	0.612226	0.0442482	0.711175
				0.0444706	0.882739	0.0445537	0.619067
				0.0447761	0.301582	0.0448592	1.01086
				0.0450816	-0.13626	0.0451648	1.01715
				0.0453872	-0.933352	0.0454703	-0.429466
				0.0456927	-0.310679	0.0457758	-2.92704
				0.0459982	0.714256	0.0460814	-2.91766
				0.0463038	0.5317	0.0463869	-1.74679
				0.0466093	0.673085	0.0466924	-2.25602
				0.0469148	0.465096	0.046998	-0.608029
				0.0472204	-0.0858489	0.0473035	0.0806516
				0.0475259	-0.778547	0.047609	-0.917813
				0.0478315	-0.521559	0.0479146	-1.50895
				0.048137	-0.686465	0.0482201	-1.54501
				0.0484425	-1.34207	0.0485257	-0.107895
				0.0487481	-1.0846	0.0488312	1.67259
				0.0490536	-1.15579	0.0491367	0.895471
				0.0493591	-0.311172	0.0494423	0.503346
				0.0496647	-1.42353	0.0497478	-0.438743
				0.0499702	-0.756308	0.0500533	-0.81396
				0.0502757	-0.469554	0.0503589	-1.18765
				0.0505813	-2.3479	0.0506644	-1.027
				0.0508868	-2.98573	0.0509699	-1.23916
				0.0511923	-2.01763	0.0512755	-0.32105
				0.0514979	-1.67222	0.051581	-0.515028
				0.0518034	-2.3026	0.0518865	0.266503
				0.052109	-0.0156227	0.0521921	0.189645
				0.0524145	1.66256	0.0524976	-0.157459
				0.05272	1.56986	0.0528032	-0.84761
				0.0530256	2.18201	0.0531087	-0.316344
				0.0533311	1.4042	0.0534142	0.616113
				0.0536366	0.974192	0.0537198	-0.250045
				0.0539422	0.455274	0.0540253	-0.584426
				0.0542477	-0.286656	0.0543308	0.124824
				0.0545532	-0.566745	0.0546364	0.101483
				0.0548588	-1.00363	0.0549419	0.00050287
				0.0551643	-0.37823	0.0552474	0.101278
				0.0554698	0.312789	0.055553	-0.209018
				0.0557754	-0.556558	0.0558585	0.0393443
				0.0560809	-0.100505	0.056164	-0.0824407
				0.0563864	0.499591	0.0564696	-0.792771
				0.056692	0.0381999	0.0567751	-0.413625
				0.0569975	0.565995	0.0570807	0.570251
				0.0573031	0.851702	0.0573862	0.990044
				0.0576086	0.394958	0.0576917	1.04134
				0.0579141	-1.32155	0.0579973	-1.33535
				0.0582197	-2.9533	0.0583028	-0.815197
				0.0585252	-3.12597	0.0586083	1.29454
				0.0588307	-2.69857	0.0589139	1.11133
				0.0591363	-1.44117	0.0592194	0.942297
				0.0594418	-0.873815	0.0595249	1.15283
				0.0597473	-1.59906	0.0598305	1.32325
				0.0600529	-1.47603	0.060136	1.46895
				0.0603584	0.423613	0.0604415	0.813859
				0.0606639	0.427027	0.0607471	0.941383
				0.0609695	-0.355959	0.0610526	-0.260012
				0.061275	-0.935069	0.0613582	-0.191177
				0.0615806	-0.489337	0.0616637	-0.471969
				0.0618861	-0.0755895	0.0619692	0.181192
				0.0621916	-0.621372	0.0622748	1.00257
				0.0624972	-0.0549337	0.0625803	0.288312
				0.0628027	-0.87802	0.0628858	0.27031
				0.0631082	-1.09876	0.0631914	-0.755354
				0.0634138	-0.619924	0.0634969	-0.752266
				0.0637193	-1.3572	0.0638024	-1.4
				0.0640248	-0.746502	0.064108	-1.26355
				0.0643304	-0.544504	0.0644135	-1.29479
				0.0646359	-1.02884	0.064719	-1.46934
				0.0649414	-1.65579	0.0650246	-0.148098
				0.065247	-2.02415	0.0653301	0.277529
				0.0655525	-2.27826	0.0656357	0.221203
				0.0658581	-1.92591	0.0659412	-1.1109
				0.0661636	-0.395993	0.0662467	-1.2728
				0.0664691	0.194081	0.0665523	-0.938974
				0.0667747	0.178472	0.0668578	-0.613638
				0.0670802	0.00945748	0.0671633	0.0414396
				0.0673857	-0.210604	0.0674689	0.198021
				0.0676913	-0.578446	0.0677744	0.401965
				0.0679968	-0.739279	0.0680799	2.2175
				0.0683023	-0.43413	0.0683855	1.86584
				0.0686079	-0.655075	0.068691	0.803107
				0.0689134	-0.0381168	0.0689965	-0.674517
				0.0692189	-0.670852	0.0693021	-1.73696
				0.0695245	-1.33829	0.0696076	-0.983545
				0.06983	-1.48292	0.0699132	-0.764606
				0.0701356	-1.04982	0.0702187	-1.75469
				0.0704411	-0.511555	0.0705242	-0.993497
				0.0707466	-0.700907	0.0708298	-0.924034
				0.0710522	-0.817245	0.0711353	0.0689201
				0.0713577	-1.25955	0.0714408	-1.43621
				0.0716632	-1.47106	0.0717464	-1.35551
				0.0719688	-0.912652	0.0720519	-0.317919
				0.0722743	-0.730003	0.0723574	0.216755
				0.0725798	-0.575392	0.072663	0.462674
				0.0728854	-0.749839	0.0729685	0.902505
				0.0731909	-0.452321	0.073274	0.214745
				0.0734964	-0.201866	0.0735796	0.781465
				0.073802	1.55524	0.0738851	0.449875
				0.0741075	0.551187	0.0741906	-0.128173
				0.0744131	-0.225659	0.0744962	0.881132
				0.0747186	-0.0760128	0.0748017	0.876057
				0.0750241	0.416482	0.0751073	-0.986235
				0.0753297	0.18013	0.0754128	-1.0528
				0.0756352	-0.635064	0.0757183	-0.241036
				0.0759407	-1.5924	0.0760239	-0.105335
				0.0762463	-1.0768	0.0763294	-0.5231
				0.0765518	-0.499638	0.0766349	-0.759354
				0.0768573	-0.201921	0.0769405	-0.024569
				0.0771629	-0.041308	0.077246	0.378825
				0.0774684	-0.0338155	0.0775515	0.2751
				0.0777739	-0.893315	0.0778571	-0.248264
				0.0780795	-0.284529	0.0781626	0.593779
				0.078385	0.559965	0.0784681	0.812413
				0.0786906	0.422667	0.0787737	0.715771
				0.0789961	0.330656	0.0790792	0.433342
				0.0793016	0.506163	0.0793848	-0.455454
				0.0796072	0.743221	0.0796903	-0.836862
				0.0799127	1.56613	0.0799958	0.201212
				0.0802182	0.859625	0.0803014	0.0798123
				0.0805238	-0.695134	0.0806069	-0.48626
				0.0808293	-1.80583	0.0809124	-1.32733
				0.0811348	-1.12845	0.081218	-0.451723
				0.0814404	-0.216418	0.0815235	0.00597705
				0.0817459	-0.268047	0.081829	-1.27191
				0.0820514	-0.242737	0.0821346	-1.49425
				0.082357	-0.508008	0.0824401	-0.639436
				0.0826625	0.622439	0.0827456	-0.407829
				0.0829681	-0.558216	0.0830512	-1.91348
				0.0832736	0.255434	0.0833567	-1.9216
				0.0835791	-0.415775	0.0836623	-1.11508
				0.0838847	0.181271	0.0839678	-1.07695
				0.0841902	0.619896	0.0842733	-1.52762
				0.0844957	-0.695427	0.0845789	-2.29321
				0.0848013	-1.11477	0.0848844	-2.8911
				0.0851068	-1.41457	0.0851899	-1.94871
				0.0854123	-1.17886	0.0854955	-1.86023
				0.0857179	-0.524913	0.085801	-1.54476
				0.0860234	-0.512472	0.0861065	-1.30452
				0.0863289	-0.692789	0.0864121	-1.02489
				0.0866345	-1.04724	0.0867176	-0.89168
				0.08694	-0.711455	0.0870231	-1.31509
				0.0872455	-0.728044	0.0873287	-0.909291
				0.0875511	-0.456897	0.0876342	-0.629977
				0.0878566	-1.0213	0.0879398	-0.568535
				0.0881622	-1.95947	0.0882453	0.659819
				0.0884677	-1.13632	0.0885508	1.34099
				0.0887732	-0.321956	0.0888564	1.00974
				0.0890788	-0.248798	0.0891619	0.633007
				0.0893843	-0.831403	0.0894674	-0.426867
				0.0896898	-0.662088	0.089773	-0.523029
				0.0899954	-0.859313	0.0900785	-1.14945
				0.0903009	-0.447025	0.090384	-1.75419
				0.0906064	-0.942828	0.0906896	-2.0199
				0.090912	-1.58601	0.0909951	-1.81648
				0.0912175	-1.31483	0.0913006	-1.40724
				0.091523	-0.920863	0.0916062	-1.2659
				0.0918286	-1.45248	0.0919117	-0.409069
				0.0921341	-2.55749	0.0922173	-0.267299
				0.0924397	-2.24995	0.0925228	0.00307786
				0.0927452	-1.57531	0.0928283	-0.335741
				0.0930507	-1.16484	0.0931339	-0.983731
				0.0933563	-1.44866	0.0934394	-0.694069
				0.0936618	-1.26952	0.0937449	-0.451396
				0.0939673	-1.90455	0.0940505	-0.634882
				0.0942729	-2.81363	0.094356	-1.08527
				0.0945784	-2.04755	0.0946615	0.342745
				0.0948839	-1.98565	0.0949671	1.92291
				0.0951895	-1.39644	0.0952726	1.38636
				0.095495	-1.33417	0.0955781	0.513106
				0.0958005	0.345264	0.0958837	1.06257
				0.0961061	0.16655	0.0961892	1.71054
				0.0964116	0.659975	0.0964948	1.3483
				0.0967172	1.64753	0.0968003	0.848077
				0.0970227	0.324638	0.0971058	-0.0922179
				0.0973282	-0.227815	0.0974114	-0.967642
				0.0976338	-0.794837	0.0977169	-1.27046
				0.0979393	-0.7427	0.0980224	-0.964281
				0.0982448	0.168898	0.098328	-1.87832
				0.0985504	0.176064	0.0986335	-2.41997
				0.0988559	-0.701374	0.098939	-2.71753
				0.0991614	-1.18147	0.0992446	-2.47339
				0.099467	-0.707828	0.0995501	-1.88748
				0.0997725	-1.28113	0.0998556	-1.96417
				0.100078	-0.988887	0.100161	-1.42529
				0.100384	-0.233921	0.100467	-0.0936837
				0.100689	-0.0249364	0.100772	0.596525
				0.100995	0.714731	0.101078	-0.450208
				0.1013	-0.159919	0.101383	-1.8619
				0.101606	-1.26477	0.101689	-2.16121
				0.101911	-1.98298	0.101994	-0.211944
				0.102217	-0.498796	0.1023	1.193
				0.102522	-0.365128	0.102605	0.352253
				0.102828	-0.92839	0.102911	-1.08134
				0.103133	-1.68308	0.103217	-0.580014
				0.103439	-1.61086	0.103522	0.074933
				0.103744	-1.59329	0.103828	0.0321781
				0.10405	-1.76711	0.104133	0.149705
				0.104356	-1.8132	0.104439	-0.226853
				0.104661	-1.34119	0.104744	-0.320054
				0.104967	-1.59087	0.10505	-0.477992
				0.105272	-2.03542	0.105355	-0.119664
				0.105578	-1.35574	0.105661	0.982904
				0.105883	-2.31041	0.105966	0.512191
				0.106189	-3.42313	0.106272	-0.443257
				0.106494	-1.83912	0.106577	-0.451983
				0.1068	-1.38417	0.106883	-0.145647
				0.107105	-1.56446	0.107188	-0.966784
				0.107411	-1.14151	0.107494	-2.497
				0.107716	-0.467949	0.1078	-1.78227
				0.108022	-1.17373	0.108105	-0.296446
				0.108328	-1.82383	0.108411	0.670041
				0.108633	-1.21298	0.108716	-0.944406
				0.108939	-1.42424	0.109022	-1.60347
				0.109244	-1.89348	0.109327	-1.24838
				0.10955	-2.5065	0.109633	0.0566037
				0.109855	-1.1461	0.109938	-1.23198
				0.110161	-1.01009	0.110244	-1.84739
				0.110466	-1.22991	0.110549	-1.55051
				0.110772	-1.6361	0.110855	-1.40372
				0.111077	-1.57753	0.11116	-1.28448
				0.111383	-0.738081	0.111466	-0.905108
				0.111688	0.331365	0.111772	0.193146
				0.111994	0.146032	0.112077	0.0685851
				0.112299	-0.328818	0.112383	-0.194676
				0.112605	0.484257	0.112688	-0.900566
				0.112911	2.0295	0.112994	-0.868248
				0.113216	1.06869	0.113299	-0.935068
				0.113522	0.308684	0.113605	-0.883383
				0.113827	0.721372	0.11391	-0.094881
				0.114133	0.797929	0.114216	0.495191
				0.114438	-0.450404	0.114521	-0.258655
				0.114744	-1.94991	0.114827	-1.02205
				0.115049	-1.71515	0.115132	-0.972751
				0.115355	-1.93652	0.115438	-0.780022
				0.11566	-2.51825	0.115743	-0.766191
				0.115966	-2.57273	0.116049	-0.122038
				0.116271	-1.34741	0.116355	-0.295918
				0.116577	-0.311133	0.11666	-1.14637
				0.116883	-1.18463	0.116966	-1.66077
				0.117188	-2.34302	0.117271	-1.38787
				0.117494	-2.1342	0.117577	-2.42792
				0.117799	-1.42378	0.117882	-2.59561
				0.118105	-1.23326	0.118188	-1.62331
				0.11841	-1.28764	0.118493	-0.872638
				0.118716	-1.06089	0.118799	-2.09576
				0.119021	-1.92432	0.119104	-1.96505
				0.119327	-2.15538	0.11941	-2.10726
				0.119632	-1.79297	0.119715	-0.441823
				0.119938	-2.73105	0.120021	-0.194729
				0.120243	-2.1202	0.120327	-0.847069
				0.120549	-0.851015	0.120632	0.0088439
				0.120854	-0.610738	0.120938	-0.344941
				0.12116	-1.85407	0.121243	-0.273984
				0.121466	-0.645357	0.121549	0.41277
				0.121771	-0.413162	0.121854	0.936308
				0.122077	-0.91675	0.12216	0.0634715
				0.122382	-1.91558	0.122465	-1.13273
				0.122688	-1.23159	0.122771	-1.05185
				0.122993	0.0236775	0.123076	-0.274061
				0.123299	-0.472584	0.123382	0.567011
				0.123604	-0.869791	0.123687	1.46143
				0.12391	-1.46668	0.123993	0.880011
				0.124215	-1.90345	0.124298	-0.478094
				0.124521	-1.54956	0.124604	-0.793945
				0.124826	-1.83578	0.12491	-0.417774
				0.125132	-2.01232	0.125215	-1.00468
				0.125438	-1.33054	0.125521	-0.833209
				0.125743	-0.677218	0.125826	0.286884
				0.126049	-1.46597	0.126132	0.429788
				0.126354	-1.98117	0.126437	-0.139698
				0.12666	-0.311966	0.126743	0.0513914
				0.126965	0.0602064	0.127048	0.821146
				0.127271	-2.15572	0.127354	0.333493
				0.127576	-3.33481	0.127659	0.72883
				0.127882	-2.17127	0.127965	0.793475
				0.128187	-1.99415	0.12827	0.929453
				0.128493	-1.12657	0.128576	0.818911
				0.128798	-0.781159	0.128882	-0.0940063
				0.129104	-0.635525	0.129187	-0.770514
				0.129409	-0.789475	0.129493	-1.70094
				0.129715	-1.40285	0.129798	-0.736526
				0.130021	-0.31014	0.130104	0.209003
				0.130326	0.194081	0.130409	0.606054
				0.130632	-0.609274	0.130715	0.843125
				0.130937	-0.769341	0.13102	-0.567107
				0.131243	-0.954634	0.131326	-0.303741
				0.131548	-1.00338	0.131631	0.476045
				0.131854	-1.23921	0.131937	-0.712297
				0.132159	-1.33658	0.132242	-2.62146
				0.132465	-1.38518	0.132548	-2.04831
				0.13277	-0.538064	0.132853	-0.730256
				0.133076	0.488989	0.133159	0.0633508
				0.133381	-0.455812	0.133465	1.32353
				0.133687	-0.876655	0.13377	0.732496
				0.133993	-0.96363	0.134076	-1.02726
				0.134298	-1.18019	0.134381	-1.62077
				0.134604	-0.319763	0.134687	-1.74738
				0.134909	-1.05638	0.134992	-2.52689
				0.135215	-0.768916	0.135298	-2.06932
				0.13552	-0.00743806	0.135603	-1.92395
				0.135826	0.253442	0.135909	-0.488134
				0.136131	-0.116097	0.136214	-0.486338
				0.136437	-0.377262	0.13652	-1.006
				0.136742	-1.55204	0.136825	-0.655633
				0.137048	-1.5149	0.137131	-0.819041
				0.137353	-1.24603	0.137437	-1.5387
				0.137659	-1.77163	0.137742	-1.06728
				0.137964	-1.2303	0.138048	-0.589327
				0.13827	-0.329613	0.138353	-0.717825
				0.138576	-0.00682304	0.138659	-0.849101
				0.138881	0.335905	0.138964	-0.151449
				0.139187	-0.152595	0.13927	0.55707
				0.139492	-1.16714	0.139575	1.04245
				0.139798	-0.501986	0.139881	0.0705642
				0.140103	1.02797	0.140186	-0.310109
				0.140409	1.35426	0.140492	-0.108052
				0.140714	-0.552124	0.140797	0.111922
				0.14102	-0.787985	0.141103	0.017663
				0.141325	0.252789	0.141408	-0.29109
				0.141631	0.330123	0.141714	-1.72508
				0.141936	0.149143	0.14202	-1.86922
				0.142242	-0.489452	0.142325	-1.54966
				0.142547	-0.510222	0.142631	-1.07985
				0.142853	0.131197	0.142936	-0.080913
				0.143159	-0.0344301	0.143242	0.480429
				0.143464	0.418033	0.143547	0.625808
				0.14377	0.882361	0.143853	1.27638
				0.144075	0.919326	0.144158	0.478467
				0.144381	0.195594	0.144464	-0.0028164
				0.144686	-0.616917	0.144769	-0.649075
				0.144992	-1.05846	0.145075	-1.48675
				0.145297	-0.949282	0.14538	-1.40259
				0.145603	-0.317563	0.145686	-1.72936
				0.145908	-0.811917	0.145992	-2.27676
				0.146214	-0.760386	0.146297	-2.62192
				0.146519	-1.67328	0.146603	-1.70846
				0.146825	-0.896954	0.146908	-0.718529
				0.147131	-0.356499	0.147214	-0.799589
				0.147436	-0.329666	0.147519	-0.277973
				0.147742	-0.125287	0.147825	-0.231753
				0.148047	0.386688	0.14813	-0.467431
				0.148353	0.896863	0.148436	-0.843763
				0.148658	0.526603	0.148741	-0.150144
				0.148964	0.447836	0.149047	0.632486
				0.149269	0.0490718	0.149352	-0.0231897
				0.149575	0.123894	0.149658	-1.5966
				0.14988	1.17571	0.149963	-2.60437
				0.150186	1.00947	0.150269	-2.73357
				0.150491	0.445247	0.150575	-2.85731
				0.150797	-0.400366	0.15088	-1.16005
				0.151102	-0.814459	0.151186	-0.372133
				0.151408	0.152139	0.151491	-0.107786
				0.151714	-1.06991	0.151797	-0.823995
				0.152019	-1.40298	0.152102	-0.741682
				0.152325	-0.787332	0.152408	-0.940029
				0.15263	-1.30322	0.152713	-1.43112
				0.152936	-1.58463	0.153019	-2.17751
				0.153241	-0.743222	0.153324	-1.61256
				0.153547	-0.411486	0.15363	-1.61926
				0.153852	-1.28352	0.153935	-0.913973
				0.154158	-0.840318	0.154241	-0.773763
				0.154463	-1.03421	0.154547	0.0257879
				0.154769	-0.619485	0.154852	0.179155
				0.155074	-0.212295	0.155158	-0.398131
				0.15538	-0.0615783	0.155463	0.0912248
				0.155686	-0.730579	0.155769	-0.431812
				0.155991	-0.473363	0.156074	-0.0993644
				0.156297	0.629045	0.15638	-0.428937
				0.156602	1.32445	0.156685	-1.47541
				0.156908	0.821802	0.156991	-0.982672
				0.157213	-0.252019	0.157296	-0.62343
				0.157519	-0.583025	0.157602	0.238289
				0.157824	-0.623294	0.157907	0.0198305
				0.15813	-0.953371	0.158213	-0.221848
				0.158435	-1.92632	0.158518	0.398759
				0.158741	-2.02892	0.158824	-0.398051
				0.159046	-2.07137	0.15913	-1.54512
				0.159352	-1.23432	0.159435	-2.28396
				0.159657	-0.538498	0.159741	-2.41908
				0.159963	-0.876867	0.160046	-1.2679
				0.160269	-0.944551	0.160352	-0.587256
				0.160574	-1.29105	0.160657	-1.92326
				0.16088	-1.23033	0.160963	-2.32275
				0.161185	-0.372239	0.161268	-0.518135
				0.161491	-0.281856	0.161574	-0.215522
				0.161796	-1.99221	0.161879	-0.0159306
				0.162102	-3.44699	0.162185	-1.14276
				0.162407	-2.44797	0.16249	-1.71108
				0.162713	-1.46648	0.162796	-0.52183
				0.163018	-0.297262	0.163102	-0.0620901
				0.163324	-0.144692	0.163407	-0.508679
				0.163629	-0.603771	0.163713	-1.06305
				0.163935	-0.168723	0.164018	-0.610836
				0.164241	1.04829	0.164324	-0.0461802
				0.164546	1.56758	0.164629	-0.475996
				0.164852	0.417149	0.164935	1.41231
				0.165157	0.352068	0.16524	2.65332
				0.165463	0.929982	0.165546	2.30912
				0.165768	0.193548	0.165851	2.71212
				0.166074	0.102495	0.166157	3.26048
				0.166379	1.02306	0.166462	4.06892
				0.166685	1.47869	0.166768	4.21001
				0.16699	1.73823	0.167073	3.53348
				0.167296	0.987497	0.167379	2.62069
				0.167601	0.0968315	0.167685	1.96405
				0.167907	-0.111038	0.16799	1.88969
				0.168212	-0.813882	0.168296	1.15036
				0.168518	-0.960651	0.168601	-0.367604
				0.168824	-0.225957	0.168907	0.104892
				0.169129	-0.933334	0.169212	0.0409839
				0.169435	-0.692637	0.169518	1.18427
				0.16974	-0.186159	0.169823	1.40538
				0.170046	-0.308557	0.170129	0.109687
				0.170351	1.73669	0.170434	0.0828305
				0.170657	1.59595	0.17074	-0.171554
				0.170962	0.424169	0.171045	-0.474686
				0.171268	-1.1496	0.171351	-1.30421
				0.171573	-1.15028	0.171657	-0.22588
				0.171879	-0.967838	0.171962	0.239075
				0.172184	-1.05554	0.172268	0.506212
				0.17249	-1.48971	0.172573	0.435357
				0.172796	-1.13294	0.172879	0.00752285
				0.173101	-2.45302	0.173184	0.0200645
				0.173407	-2.24956	0.17349	0.434359
				0.173712	-0.317441	0.173795	1.38369
				0.174018	0.601381	0.174101	0.817348
				0.174323	-0.0480214	0.174406	0.733198
				0.174629	-1.45585	0.174712	-0.249729
				0.174934	-2.55123	0.175017	-1.42511
				0.17524	-3.30952	0.175323	-1.07718
				0.175545	-2.08541	0.175628	0.108091
				0.175851	-1.1527	0.175934	-0.158791
				0.176156	-0.674435	0.17624	0.451094
				0.176462	-1.26797	0.176545	0.171677
				0.176767	-2.34095	0.176851	-0.143011
				0.177073	-2.88058	0.177156	-0.523499
				0.177379	-1.71358	0.177462	-0.339385
				0.177684	-0.283578	0.177767	-0.219766
				0.17799	-0.907307	0.178073	-0.560327
				0.178295	-0.564594	0.178378	-0.549589
				0.178601	1.06138	0.178684	-0.0840344
				0.178906	0.732405	0.178989	0.924343
				0.179212	-0.311852	0.179295	1.26641
				0.179517	-1.28085	0.1796	1.24868
				0.179823	-1.60821	0.179906	0.279076
				0.180128	-1.80729	0.180212	-0.939126
				0.180434	-1.75905	0.180517	-0.964141
				0.180739	-2.45041	0.180823	-1.7064
				0.181045	-2.5522	0.181128	-1.15679
				0.181351	-2.33682	0.181434	-0.699887
				0.181656	-1.65607	0.181739	-0.299333
				0.181962	-2.26134	0.182045	-0.357106
				0.182267	-2.86384	0.18235	-0.585879
				0.182573	-2.93463	0.182656	-0.777756
				0.182878	-2.94429	0.182961	0.453803
				0.183184	-2.15581	0.183267	0.115556
				0.183489	-1.75548	0.183572	-0.783642
				0.183795	-1.44842	0.183878	-0.192926
				0.1841	-1.60435	0.184183	-0.150732
				0.184406	-0.914469	0.184489	0.100284
				0.184711	-1.13977	0.184795	0.581731
				0.185017	-1.6883	0.1851	-0.0891803
				0.185322	-2.03153	0.185406	0.0256022
				0.185628	-1.12059	0.185711	0.554944
				0.185934	-1.0537	0.186017	-0.460593
				0.186239	-0.331638	0.186322	-1.50714
				0.186545	-0.482819	0.186628	-2.02779
				0.18685	-0.742729	0.186933	-2.25687
				0.187156	-0.978478	0.187239	-1.86083
				0.187461	-1.76233	0.187544	-1.33661
				0.187767	-1.62305	0.18785	-1.27162
				0.188072	-1.59553	0.188155	0.159339
				0.188378	-2.92853	0.188461	-0.0243206
				0.188683	-3.2715	0.188767	0.0799571
				0.188989	-2.10876	0.189072	0.649341
				0.189294	-3.11086	0.189378	0.661471
				0.1896	-2.16287	0.189683	-0.39317
				0.189906	-0.573714	0.189989	-0.341922
				0.190211	0.263685	0.190294	-0.0375889
				0.190517	-0.312314	0.1906	-0.497919
				0.190822	0.608872	0.190905	-1.2243
				0.191128	0.684999	0.191211	-1.57314
				0.191433	-0.638914	0.191516	-1.9904
				0.191739	-0.676501	0.191822	-2.6468
				0.192044	-0.949027	0.192127	-2.4424
				0.19235	0.496132	0.192433	-0.971278
				0.192655	1.52127	0.192738	-1.7996
				0.192961	0.211035	0.193044	-3.35607
				0.193266	-1.01285	0.19335	-3.46629
				0.193572	-1.39461	0.193655	-3.13036
				0.193877	-1.09102	0.193961	-2.06285
				0.194183	-1.62529	0.194266	-1.45922
				0.194489	-0.837836	0.194572	-0.586474
				0.194794	-0.124891	0.194877	0.782138
				0.1951	-1.20474	0.195183	0.698716
				0.195405	-1.13874	0.195488	-1.04614
				0.195711	-1.36314	0.195794	-1.22065
				0.196016	-1.51253	0.196099	-1.94627
				0.196322	-1.13718	0.196405	-1.41701
				0.196627	-1.27388	0.19671	1.65987
				0.196933	-1.07196	0.197016	2.40825
				0.197238	0.68845	0.197322	1.97263
				0.197544	-0.131786	0.197627	1.28898
				0.197849	-0.38016	0.197933	0.503622
				0.198155	-0.548758	0.198238	-0.0368186
				0.198461	-1.25423	0.198544	0.687917
				0.198766	-1.34449	0.198849	0.111308
				0.199072	-0.598657	0.199155	-0.833671
				0.199377	0.498845	0.19946	-1.43573
				0.199683	0.454163	0.199766	-0.502715
				0.199988	0.665057	0.200071	-1.07499
				0.200294	0.521132	0.200377	-0.988647
				0.200599	0.859215	0.200682	-0.795976
				0.200905	-0.568182	0.200988	0.0880553
				0.20121	-0.99665	0.201293	0.190855
				0.201516	-1.8966	0.201599	0.508366
				0.201821	-1.73144	0.201905	0.391188
				0.202127	-1.6411	0.20221	-0.69699
				0.202432	-1.56245	0.202516	-1.36442
				0.202738	-1.94968	0.202821	-1.13358
				0.203044	-1.66924	0.203127	-0.8473
				0.203349	-0.98446	0.203432	-0.603391
				0.203655	-0.405356	0.203738	0.214751
				0.20396	-0.722592	0.204043	-0.647903
				0.204266	-1.06155	0.204349	-0.899409
				0.204571	-0.768635	0.204654	0.0930136
				0.204877	-1.62629	0.20496	-0.36865
				0.205182	-2.06111	0.205265	-1.06111
				0.205488	-0.470593	0.205571	-0.507951
				0.205793	-0.68825	0.205877	-0.365524
				0.206099	-0.462406	0.206182	-0.681705
				0.206404	-1.59671	0.206488	-0.174115
				0.20671	-2.41756	0.206793	0.836261
				0.207016	-1.38684	0.207099	0.797278
				0.207321	-0.873661	0.207404	0.526574
				0.207627	-1.3764	0.20771	-0.266281
				0.207932	-1.56043	0.208015	0.854428
				0.208238	-1.54257	0.208321	1.76714
				0.208543	-1.85553	0.208626	1.31386
				0.208849	-1.36827	0.208932	-0.825705
				0.209154	-0.64091	0.209237	-1.07091
				0.20946	-0.450543	0.209543	-0.442254
				0.209765	-0.608287	0.209848	0.128677
				0.210071	-0.307345	0.210154	0.484586
				0.210376	0.0681215	0.21046	1.08323
				0.210682	-1.18052	0.210765	0.15159
				0.210987	-1.57869	0.211071	-0.641777
				0.211293	-2.07831	0.211376	0.0545172
				0.211599	-1.11075	0.211682	-0.257654
				0.211904	0.55439	0.211987	-0.266857
				0.21221	1.01295	0.212293	-0.431411
				0.212515	0.0070462	0.212598	-1.33637
				0.212821	-0.4879	0.212904	-1.4646
				0.213126	-0.0248542	0.213209	-0.796603
				0.213432	0.681999	0.213515	-0.0694905
				0.213737	-0.205507	0.21382	0.624645
				0.214043	-0.784792	0.214126	-0.393054
				0.214348	-1.70985	0.214432	-1.50744
				0.214654	-1.9748	0.214737	-0.184769
				0.214959	-2.31395	0.215043	1.01839
				0.215265	-2.25624	0.215348	0.54687
				0.215571	-0.941826	0.215654	0.396434
				0.215876	-1.47743	0.215959	-0.13028
				0.216182	-1.43689	0.216265	-0.587591
				0.216487	-0.658558	0.21657	-0.966735
				0.216793	-0.626479	0.216876	-0.103711
				0.217098	-0.911162	0.217181	0.0364082
				0.217404	-1.61402	0.217487	-0.629789
				0.217709	-0.571942	0.217792	-1.11229
				0.218015	0.113826	0.218098	-0.988996
				0.21832	0.401828	0.218403	-0.155344
				0.218626	-0.51961	0.218709	0.892206
				0.218931	-1.28693	0.219015	1.41821
				0.219237	-1.78747	0.21932	1.09448
				0.219542	-0.758643	0.219626	1.15443
				0.219848	0.395663	0.219931	0.787338
				0.220154	0.614443	0.220237	-0.197565
				0.220459	0.316824	0.220542	-0.713392
				0.220765	0.0224187	0.220848	-1.74398
				0.22107	0.74606	0.221153	-1.43997
				0.221376	1.18896	0.221459	-1.56829
				0.221681	1.31489	0.221764	-2.03043
				0.221987	0.881533	0.22207	-0.746663
				0.222292	-0.636369	0.222375	-0.572335
				0.222598	-0.611099	0.222681	-0.457987
				0.222903	0.222933	0.222987	-1.24187
				0.223209	0.857809	0.223292	-1.63985
				0.223514	-0.181583	0.223598	-1.69563
				0.22382	-0.411073	0.223903	-1.08558
				0.224126	-0.474506	0.224209	-0.647732
				0.224431	-0.81365	0.224514	-1.04969
				0.224737	0.451336	0.22482	-1.84964
				0.225042	-0.492073	0.225125	-1.55645
				0.225348	-0.652759	0.225431	-1.66348
				0.225653	-0.154344	0.225736	-1.68917
				0.225959	-0.919635	0.226042	-1.18807
				0.226264	-1.31679	0.226347	-0.802288
				0.22657	-0.608338	0.226653	-0.217349
				0.226875	0.221296	0.226958	-0.13231
				0.227181	0.569446	0.227264	-0.0240839
				0.227486	-0.524231	0.22757	-0.407018
				0.227792	-1.32948	0.227875	-0.865269
				0.228097	-0.972253	0.228181	-0.194435
				0.228403	-2.06349	0.228486	0.673656
				0.228709	-2.37591	0.228792	0.408386
				0.229014	-2.15384	0.229097	0.223512
				0.22932	-0.946613	0.229403	0.517639
				0.229625	0.086602	0.229708	-1.26858
				0.229931	0.674309	0.230014	-1.72353
				0.230236	0.942589	0.230319	-0.0799792
				0.230542	0.492497	0.230625	0.282589
				0.230847	1.05999	0.23093	0.576624
				0.231153	0.928509	0.231236	1.24632
				0.231458	-0.184244	0.231542	0.73753
				0.231764	-1.09601	0.231847	0.027038
				0.232069	-0.400997	0.232153	0.18204
				0.232375	-0.472947	0.232458	-0.48493
				0.232681	-0.131901	0.232764	-1.47947
				0.232986	0.519919	0.233069	-1.2129
				0.233292	0.167958	0.233375	0.354434
				0.233597	-0.961717	0.23368	-0.829602
				0.233903	-1.42792	0.233986	-0.73412
				0.234208	-2.5234	0.234291	0.132945
				0.234514	-2.23753	0.234597	0.301657
				0.234819	-2.19635	0.234902	0.990019
				0.235125	-2.6946	0.235208	1.40678
				0.23543	-2.21027	0.235513	0.752974
				0.235736	-1.99929	0.235819	-0.0741148
				0.236041	-1.92528	0.236125	-0.551124
				0.236347	-1.9474	0.23643	-0.340492
				0.236652	-1.67702	0.236736	-0.360886
				0.236958	-1.074	0.237041	0.344788
				0.237264	-0.0997023	0.237347	0.240741
				0.237569	1.22802	0.237652	0.963089
				0.237875	0.2441	0.237958	0.656856
				0.23818	-1.00631	0.238263	1.44675
				0.238486	-1.03948	0.238569	1.77976
				0.238791	-0.415743	0.238874	1.27779
				0.239097	0.0748388	0.23918	0.00861651
				0.239402	0.17908	0.239485	-0.696391
				0.239708	-0.381156	0.239791	-1.01158
				0.240013	-1.36227	0.240096	-0.026194
				0.240319	-1.67428	0.240402	-0.595242
				0.240624	-1.06252	0.240708	-0.959352
				0.24093	-0.914768	0.241013	-0.611414
				0.241236	-0.487187	0.241319	-1.23487
				0.241541	-0.0352861	0.241624	-0.724353
				0.241847	-0.441621	0.24193	0.708907
				0.242152	-0.555232	0.242235	0.892604
				0.242458	-0.364351	0.242541	1.35902
				0.242763	-0.491371	0.242846	1.25573
				0.243069	-1.34883	0.243152	0.896809
				0.243374	-1.94516	0.243457	0.298564
				0.24368	-1.26872	0.243763	-0.241341
				0.243985	-0.995675	0.244068	-0.73057
				0.244291	-1.40788	0.244374	-0.0826087
				0.244596	-1.00365	0.24468	-0.988719
				0.244902	-1.47847	0.244985	-1.33711
				0.245207	-1.64771	0.245291	-1.75607
				0.245513	-2.02529	0.245596	-2.49038
				0.245819	-2.35759	0.245902	-1.36148
				0.246124	-2.63948	0.246207	-0.666143
				0.24643	-2.98213	0.246513	0.0949716
				0.246735	-1.61391	0.246818	0.0735513
				0.247041	-1.32269	0.247124	-0.798229
				0.247346	-1.85575	0.247429	-0.844057
				0.247652	-1.12761	0.247735	0.736342
				0.247957	-0.84728	0.24804	0.784397
				0.248263	-1.32666	0.248346	-1.51638
				0.248568	-1.23501	0.248651	-2.71073
				0.248874	-2.10068	0.248957	-1.55074
				0.249179	-2.77024	0.249263	-0.874981
				0.249485	-3.29667	0.249568	-0.122034
				0.249791	-2.23003	0.249874	0.588776
				0.250096	-1.84776	0.250179	0.333283
				0.250402	-1.47191	0.250485	0.047291
				0.250707	-0.627545	0.25079	-0.648049
				0.251013	-0.0718565	0.251096	-1.49662
				0.251318	0.782762	0.251401	-1.04375
				0.251624	-0.262198	0.251707	-1.36599
				0.251929	-1.57105	0.252012	-1.33586
				0.252235	-3.42146	0.252318	-1.55442
				0.25254	-4.29783	0.252623	-1.43295
				0.252846	-1.89079	0.252929	-1.14741
				0.253151	-1.56033	0.253235	-0.980993
				0.253457	-1.59666	0.25354	-1.14339
				0.253762	-2.68427	0.253846	-1.23136
				0.254068	-2.01185	0.254151	-1.89737
				0.254374	-2.03942	0.254457	-1.66049
				0.254679	-2.63562	0.254762	-1.10883
				0.254985	-0.289229	0.255068	-0.562615
				0.25529	-0.1803	0.255373	-0.212481
				0.255596	-1.20405	0.255679	-0.477908
				0.255901	-0.862273	0.255984	-1.00613
				0.256207	-1.01517	0.25629	-0.238315
				0.256512	-1.16411	0.256595	-0.200675
				0.256818	-0.224289	0.256901	0.534704
				0.257123	-0.654619	0.257206	-0.208591
				0.257429	0.0859107	0.257512	-0.248192
				0.257734	0.401659	0.257818	-1.34625
				0.25804	-0.790857	0.258123	-1.22661
				0.258346	-1.04358	0.258429	-1.02044
				0.258651	-2.30904	0.258734	-0.597105
				0.258957	-1.74661	0.25904	-0.475492
				0.259262	-1.95797	0.259345	-0.425344
				0.259568	-2.85803	0.259651	-0.502067
				0.259873	-1.64134	0.259956	-0.351499
				0.260179	-2.55025	0.260262	-0.246822
				0.260484	-2.73733	0.260567	-0.464658
				0.26079	-1.7542	0.260873	-0.726412
				0.261095	-1.41933	0.261178	-1.00799
				0.261401	-2.8296	0.261484	0.99826
				0.261706	-2.81788	0.26179	2.58024
				0.262012	-2.26226	0.262095	1.31756
				0.262317	-2.53452	0.262401	-0.365491
				0.262623	-1.24077	0.262706	-1.01071
				0.262929	0.0670812	0.263012	-1.40259
				0.263234	-0.133611	0.263317	-1.17326
				0.26354	-0.383565	0.263623	-1.91511
				0.263845	-0.697693	0.263928	-1.92411
				0.264151	-0.295019	0.264234	-1.69814
				0.264456	-1.7017	0.264539	-0.751666
				0.264762	-1.21586	0.264845	-0.225644
				0.265067	-0.316198	0.26515	1.16063
				0.265373	-0.751552	0.265456	1.07509
				0.265678	0.153234	0.265761	0.426998
				0.265984	0.632543	0.266067	-0.450182
				0.266289	-0.545371	0.266373	-0.531375
				0.266595	-0.399232	0.266678	-1.14276
				0.266901	0.231913	0.266984	-1.60045
				0.267206	0.209056	0.267289	-0.0311244
				0.267512	-0.170166	0.267595	1.31464
				0.267817	-0.841695	0.2679	1.07141
				0.268123	-1.53824	0.268206	0.810042
				0.268428	-0.707739	0.268511	0.926841
				0.268734	0.405739	0.268817	0.984752
				0.269039	-0.524315	0.269122	1.41002
				0.269345	-0.459448	0.269428	1.99247
				0.26965	0.896534	0.269733	0.556465
				0.269956	1.41811	0.270039	0.0742776
				0.270261	1.13446	0.270345	0.560504
				0.270567	0.459219	0.27065	0.937695
				0.270872	1.19255	0.270956	0.304254
				0.271178	0.706212	0.271261	-0.603471
				0.271484	0.408944	0.271567	-0.526585
				0.271789	1.12915	0.271872	0.236791
				0.272095	-0.383103	0.272178	-0.0461858
				0.2724	-0.474526	0.272483	-0.192915
				0.272706	-0.683706	0.272789	0.359764
				0.273011	-1.61101	0.273094	0.978631
				0.273317	-1.655	0.2734	0.853575
				0.273622	-0.917844	0.273705	1.26389
				0.273928	-0.206801	0.274011	0.695738
				0.274233	0.588592	0.274316	-0.101814
				0.274539	-0.11704	0.274622	-0.852504
				0.274844	-0.917026	0.274928	-1.11318
				0.27515	-1.35114	0.275233	-0.715902
				0.275456	-0.804846	0.275539	-0.468284
				0.275761	-2.29238	0.275844	0.346358
				0.276067	-2.03532	0.27615	0.189125
				0.276372	-1.20116	0.276455	-0.354893
				0.276678	-1.09436	0.276761	-1.62737
				0.276983	-0.519034	0.277066	-0.158852
				0.277289	-0.102196	0.277372	0.751719
				0.277594	0.448531	0.277677	0.598976
				0.2779	0.0607921	0.277983	0.272791
				0.278205	-0.244699	0.278288	0.48957
				0.278511	-0.362397	0.278594	-0.36327
				0.278816	-0.362995	0.2789	-1.15787
				0.279122	-0.0906539	0.279205	-2.55809
				0.279427	-0.403696	0.279511	-1.95448
				0.279733	-0.454889	0.279816	-1.65734
				0.280039	0.410061	0.280122	-0.582649
				0.280344	0.62615	0.280427	-0.656266
				0.28065	-0.127503	0.280733	-0.495076
				0.280955	-0.291755	0.281038	-0.212496
				0.281261	-0.16289	0.281344	0.0746479
				0.281566	0.269745	0.281649	0.137414
				0.281872	-0.234858	0.281955	-0.726745
				0.282177	-1.79225	0.28226	0.452087
				0.282483	-2.12079	0.282566	0.00409299
				0.282788	-0.579011	0.282871	0.272832
				0.283094	-0.0671895	0.283177	0.172408
				0.283399	-1.00613	0.283483	0.20116
				0.283705	-1.35066	0.283788	-0.330395
				0.28401	-0.634306	0.284094	-0.972419
				0.284316	0.592209	0.284399	-1.05663
				0.284622	1.03691	0.284705	-0.429248
				0.284927	-0.00245988	0.28501	0.537394
				0.285233	-1.33423	0.285316	0.532274
				0.285538	-2.02074	0.285621	-0.00439026
				0.285844	-1.53689	0.285927	0.0352208
				0.286149	-1.71522	0.286232	-0.360147
				0.286455	-1.20019	0.286538	-0.251908
				0.28676	-0.488018	0.286843	-0.412586
				0.287066	-0.891336	0.287149	-1.13963
				0.287371	-0.778034	0.287455	-1.34869
				0.287677	0.336819	0.28776	-0.771023
				0.287982	-0.142302	0.288066	-0.306356
				0.288288	-0.809792	0.288371	-0.124506
				0.288594	-0.857239	0.288677	0.155066
				0.288899	0.0356299	0.288982	0.389141
				0.289205	-0.397805	0.289288	-0.243486
				0.28951	-1.53026	0.289593	-0.272541
				0.289816	-2.219	0.289899	-0.239501
				0.290121	-1.86329	0.290204	-0.245939
				0.290427	-2.18068	0.29051	0.32727
				0.290732	-1.74733	0.290815	-0.472279
				0.291038	-1.55242	0.291121	-0.735836
				0.291343	-1.17654	0.291426	-0.864246
				0.291649	-0.722181	0.291732	-0.369242
				0.291954	-0.918919	0.292038	-0.088685
				0.29226	-1.11994	0.292343	-0.377199
				0.292565	-0.32984	0.292649	-0.996584
				0.292871	-0.454309	0.292954	-0.467536
				0.293177	-0.579964	0.29326	0.27905
				0.293482	-0.0401322	0.293565	-0.178855
				0.293788	0.319235	0.293871	-1.24933
				0.294093	0.261307	0.294176	-1.2387
				0.294399	-0.0987086	0.294482	-1.74056
				0.294704	-0.62514	0.294787	-1.32637
				0.29501	0.135509	0.295093	-0.1745
				0.295315	-0.810778	0.295398	-0.00752929
				0.295621	-2.37998	0.295704	0.558099
				0.295926	-2.51381	0.29601	0.819131
				0.296232	-1.12632	0.296315	0.403558
				0.296537	-0.284457	0.296621	-0.427446
				0.296843	0.946229	0.296926	-0.647594
				0.297149	0.745644	0.297232	-1.20067
				0.297454	-0.254	0.297537	-0.884719
				0.29776	-0.39494	0.297843	-1.48672
				0.298065	-1.14092	0.298148	-1.01808
				0.298371	0.484135	0.298454	0.169425
				0.298676	1.51114	0.298759	0.80264
				0.298982	0.402387	0.299065	0.0747673
				0.299287	1.25692	0.29937	1.08479
				0.299593	0.792653	0.299676	0.784229
				0.299898	0.988963	0.299981	-0.0476625
				0.300204	1.6326	0.300287	-0.637777
				0.300509	0.599433	0.300593	-1.10839
				0.300815	0.563259	0.300898	0.500075
				0.30112	1.55522	0.301204	0.769182
				0.301426	1.13852	0.301509	1.13313
				0.301732	0.40044	0.301815	1.08177
				0.302037	0.276126	0.30212	-0.00158612
				0.302343	0.543794	0.302426	-1.29182
				0.302648	-0.0374345	0.302731	-0.940176
				0.302954	0.39735	0.303037	-1.72561
				0.303259	0.501227	0.303342	-1.8585
				0.303565	0.683071	0.303648	-1.85598
				0.30387	0.964778	0.303953	-1.02291
				0.304176	-0.162819	0.304259	-0.510487
				0.304481	0.418697	0.304565	0.270296
				0.304787	0.771383	0.30487	0.145715
				0.305092	0.551336	0.305176	0.539446
				0.305398	0.214178	0.305481	1.65224
				0.305704	0.599392	0.305787	1.98416
				0.306009	0.400138	0.306092	1.2786
				0.306315	-0.463394	0.306398	-0.0232075
				0.30662	-0.546591	0.306703	-1.53573
				0.306926	-0.583878	0.307009	-1.6421
				0.307231	-0.258856	0.307314	-1.23423
				0.307537	-0.447802	0.30762	-1.09952
				0.307842	-0.390582	0.307925	-0.799548
				0.308148	-0.776388	0.308231	-0.300944
				0.308453	-0.0670283	0.308536	0.211375
				0.308759	-0.48786	0.308842	0.387957
				0.309064	-0.789321	0.309148	0.088552
				0.30937	-1.31017	0.309453	1.19912
				0.309675	-0.246023	0.309759	0.44039
				0.309981	0.404211	0.310064	-1.76623
				0.310287	0.762183	0.31037	-3.31661
				0.310592	1.01893	0.310675	-2.88622
				0.310898	0.132304	0.310981	-0.839255
				0.311203	-1.48518	0.311286	-0.494476
				0.311509	-1.42071	0.311592	-0.980627
				0.311814	-0.638645	0.311897	-0.798216
				0.31212	-1.12139	0.312203	-0.709013
				0.312425	-1.53604	0.312508	-0.549707
				0.312731	-2.10324	0.312814	-0.129728
				0.313036	-0.250544	0.31312	-0.598099
				0.313342	0.962216	0.313425	-0.428846
				0.313647	1.32394	0.313731	-1.28702
				0.313953	1.7071	0.314036	-1.71917
				0.314259	1.61538	0.314342	-2.09521
				0.314564	1.39454	0.314647	-1.25482
				0.31487	1.11703	0.314953	-0.347293
				0.315175	0.838244	0.315258	-1.39833
				0.315481	1.14388	0.315564	-1.44026
				0.315786	1.41073	0.315869	-2.41689
				0.316092	1.26083	0.316175	-1.86646
				0.316397	-0.182383	0.31648	-2.04478
				0.316703	-0.138058	0.316786	-1.83169
				0.317008	-0.0173402	0.317091	-0.188591
				0.317314	0.740578	0.317397	0.477976
				0.317619	0.963774	0.317703	-0.162967
				0.317925	1.66136	0.318008	-0.285463
				0.31823	1.18075	0.318314	-0.43871
				0.318536	-0.0767256	0.318619	-1.54293
				0.318842	0.42959	0.318925	-1.0817
				0.319147	0.692536	0.31923	-1.22249
				0.319453	0.0754224	0.319536	-2.61885
				0.319758	-0.22611	0.319841	-1.79857
				0.320064	-0.530864	0.320147	-0.208034
				0.320369	-0.368458	0.320452	-0.18758
				0.320675	0.163061	0.320758	-1.2383
				0.32098	-0.326219	0.321063	-1.66541
				0.321286	-0.301114	0.321369	-2.52766
				0.321591	-0.857782	0.321675	-1.5605
				0.321897	-0.748832	0.32198	-0.756081
				0.322202	-1.26543	0.322286	-1.25111
				0.322508	-1.97286	0.322591	0.438904
				0.322814	-0.793694	0.322897	1.31277
				0.323119	-0.394953	0.323202	0.93123
				0.323425	-0.924901	0.323508	0.213062
				0.32373	-0.435542	0.323813	0.454635
				0.324036	-0.249723	0.324119	1.29546
				0.324341	-1.37012	0.324424	0.761546
				0.324647	-1.95179	0.32473	-0.836543
				0.324952	-1.9075	0.325035	-0.615409
				0.325258	-1.17454	0.325341	0.728814
				0.325563	-0.594337	0.325646	1.53773
				0.325869	-0.0693706	0.325952	1.00536
				0.326174	0.0173743	0.326258	0.71163
				0.32648	-0.0859892	0.326563	1.89691
				0.326785	-0.904357	0.326869	1.72735
				0.327091	-0.807068	0.327174	0.0397997
				0.327397	-0.872888	0.32748	-1.08482
				0.327702	-1.72191	0.327785	-2.97575
				0.328008	-0.520186	0.328091	-2.60548
				0.328313	0.352397	0.328396	-2.2061
				0.328619	0.958837	0.328702	-2.06756
				0.328924	0.787456	0.329007	-0.520018
				0.32923	0.542307	0.329313	-0.12312
				0.329535	0.092302	0.329618	-0.370008
				0.329841	-0.789165	0.329924	-0.933824
				0.330146	-1.27355	0.33023	0.325479
				0.330452	-1.17457	0.330535	0.411851
				0.330757	-0.563079	0.330841	0.419115
				0.331063	-0.844358	0.331146	-0.22471
				0.331369	-0.976438	0.331452	-1.00085
				0.331674	-1.41225	0.331757	0.206323
				0.33198	-0.959329	0.332063	1.0285
				0.332285	-0.784889	0.332368	-0.563621
				0.332591	-0.299923	0.332674	-0.902043
				0.332896	-0.582161	0.332979	0.310922
				0.333202	-0.420636	0.333285	1.01206
				0.333507	-0.66979	0.33359	0.627588
				0.333813	-1.29138	0.333896	0.581729
				0.334118	-0.0903796	0.334201	0.210341
				0.334424	0.227345	0.334507	-0.262079
				0.334729	-0.279696	0.334813	0.115454
				0.335035	-0.856287	0.335118	-0.319599
				0.33534	-1.65298	0.335424	-0.353372
				0.335646	-1.84248	0.335729	0.178835
				0.335952	-1.63817	0.336035	0.0330908
				0.336257	-0.183242	0.33634	-0.70739
				0.336563	0.575185	0.336646	-1.70783
				0.336868	0.582809	0.336951	-1.4048
				0.337174	1.02771	0.337257	-1.28872
				0.337479	0.729598	0.337562	-1.76389
				0.337785	0.916449	0.337868	-1.59956
				0.33809	0.725145	0.338173	-1.74934
				0.338396	0.335723	0.338479	-2.05157
				0.338701	-0.230799	0.338785	-1.41686
				0.339007	-1.99868	0.33909	-0.503222
				0.339312	-1.33091	0.339396	-0.406483
				0.339618	-1.21362	0.339701	-0.821201
				0.339924	-1.88651	0.340007	-0.0988536
				0.340229	-1.5119	0.340312	0.370876
				0.340535	-0.708848	0.340618	0.306489
				0.34084	-0.484905	0.340923	0.500403
				0.341146	-1.21253	0.341229	0.450512
				0.341451	-2.79879	0.341534	0.53732
				0.341757	-2.36488	0.34184	0.464914
				0.342062	-1.6421	0.342145	-0.158006
				0.342368	-1.28596	0.342451	-0.46696
				0.342673	-2.82996	0.342756	-0.0112249
				0.342979	-2.27939	0.343062	-0.633922
				0.343284	-0.86174	0.343368	-1.99495
				0.34359	-0.452258	0.343673	-1.40949
				0.343895	-0.305621	0.343979	-0.62642
				0.344201	-0.0828054	0.344284	-0.353219
				0.344507	-0.575037	0.34459	-0.559406
				0.344812	-1.33292	0.344895	0.156495
				0.345118	-0.536803	0.345201	-0.0122106
				0.345423	1.21286	0.345506	0.141152
				0.345729	1.71198	0.345812	1.0442
				0.346034	0.558148	0.346117	1.14775
				0.34634	0.427836	0.346423	1.51587
				0.346645	0.807016	0.346728	0.260354
				0.346951	0.678481	0.347034	-0.730342
				0.347256	-0.345944	0.34734	-0.191485
				0.347562	-0.893947	0.347645	-0.831142
				0.347867	-0.797118	0.347951	-1.11804
				0.348173	-0.613548	0.348256	0.263923
				0.348479	-0.450253	0.348562	0.44579
				0.348784	-0.719687	0.348867	-0.302967
				0.34909	-0.602156	0.349173	-1.30066
				0.349395	-0.920759	0.349478	-2.45789
				0.349701	-0.564558	0.349784	-1.83353
				0.350006	-1.14504	0.350089	-2.3459
				0.350312	-1.58324	0.350395	-2.25542
				0.350617	-1.86389	0.3507	-2.19617
				0.350923	-0.928635	0.351006	-0.925599
				0.351228	-0.486194	0.351311	0.0611852
				0.351534	0.525	0.351617	0.261609
				0.351839	0.587179	0.351923	-0.126548
				0.352145	-0.314328	0.352228	-0.0616648
				0.35245	0.264486	0.352534	-0.467383
				0.352756	-0.270529	0.352839	-1.53666
				0.353062	-1.11704	0.353145	0.0978253
				0.353367	-2.12971	0.35345	-0.659149
				0.353673	-2.22817	0.353756	-0.881696
				0.353978	-1.03156	0.354061	-0.013725
				0.354284	-1.38548	0.354367	-0.375017
				0.354589	-1.32552	0.354672	-0.188284
				0.354895	-0.588681	0.354978	0.509175
				0.3552	-0.888707	0.355283	-0.289578
				0.355506	-0.685281	0.355589	-1.51811
				0.355811	0.224934	0.355895	-2.75578
				0.356117	-0.284834	0.3562	-2.40488
				0.356422	-1.8956	0.356506	-2.26171
				0.356728	-1.23988	0.356811	-1.60231
				0.357034	-1.46985	0.357117	-0.768814
				0.357339	-1.11896	0.357422	-0.673753
				0.357645	-0.811257	0.357728	-0.213842
				0.35795	-1.07105	0.358033	0.331672
				0.358256	-0.925969	0.358339	0.729238
				0.358561	-1.12421	0.358644	-0.253144
				0.358867	-1.26594	0.35895	-1.49114
				0.359172	-0.848804	0.359255	-1.32152
				0.359478	0.245949	0.359561	-0.47018
				0.359783	1.57591	0.359866	1.39621
				0.360089	0.692925	0.360172	1.54668
				0.360394	0.0954169	0.360478	0.323881
				0.3607	0.830601	0.360783	-0.820716
				0.361005	0.684132	0.361089	0.0773156
				0.361311	0.340807	0.361394	0.309648
				0.361617	-0.243471	0.3617	-0.507612
				0.361922	0.0111092	0.362005	-0.12757
				0.362228	-0.873544	0.362311	0.125557
				0.362533	-1.00966	0.362616	-0.393364
				0.362839	-1.55301	0.362922	-1.11132
				0.363144	-1.87229	0.363227	-1.83674
				0.36345	-0.322878	0.363533	-2.19213
				0.363755	0.745997	0.363838	-1.9173
				0.364061	1.33523	0.364144	-1.42599
				0.364366	1.56112	0.36445	-0.572633
				0.364672	0.829495	0.364755	-1.54091
				0.364977	0.528763	0.365061	-0.790485
				0.365283	0.460241	0.365366	0.0589373
				0.365589	0.509448	0.365672	-0.317283
				0.365894	0.457944	0.365977	0.332752
				0.3662	-1.45087	0.366283	0.262982
				0.366505	-1.53169	0.366588	1.1109
				0.366811	-1.72499	0.366894	1.72878
				0.367116	-1.74485	0.367199	1.2889
				0.367422	-1.8217	0.367505	0.351318
				0.367727	-1.45635	0.36781	-1.00579
				0.368033	-0.512906	0.368116	-0.747352
				0.368338	-1.15725	0.368421	0.00150085
				0.368644	-1.4942	0.368727	-0.704601
				0.368949	-0.576981	0.369033	-1.9247
				0.369255	-1.47131	0.369338	-2.01977
				0.36956	-2.19895	0.369644	-2.18608
				0.369866	-1.3253	0.369949	-1.53308
				0.370172	-1.06744	0.370255	-1.7909
				0.370477	-1.22818	0.37056	-1.12754
				0.370783	-0.954967	0.370866	-2.0012
				0.371088	-0.428478	0.371171	-2.0481
				0.371394	-0.0214649	0.371477	-1.09478
				0.371699	0.245918	0.371782	-0.435206
				0.372005	0.0775933	0.372088	-0.522114
				0.37231	-0.044281	0.372393	-0.216018
				0.372616	0.62745	0.372699	-0.693335
				0.372921	0.29991	0.373005	-1.7714
				0.373227	-0.262904	0.37331	-1.48615
				0.373532	-0.772527	0.373616	-0.522962
				0.373838	-1.19757	0.373921	-0.760921
				0.374144	-1.65165	0.374227	-1.04383
				0.374449	-1.0569	0.374532	0.156058
				0.374755	-0.988968	0.374838	1.02767
				0.37506	-0.790228	0.375143	0.554508
				0.375366	0.754263	0.375449	-0.0359327
				0.375671	0.785951	0.375754	0.311432
				0.375977	0.879603	0.37606	0.379335
				0.376282	-0.488039	0.376365	0.834248
				0.376588	0.602632	0.376671	-0.199703
				0.376893	0.457236	0.376976	-2.13427
				0.377199	-1.05481	0.377282	-1.37996
				0.377504	-0.8083	0.377588	0.533799
				0.37781	-0.79464	0.377893	0.217809
				0.378115	-0.804172	0.378199	-1.41782
				0.378421	-1.64234	0.378504	-1.47353
				0.378727	-1.05533	0.37881	-1.32729
				0.379032	0.23062	0.379115	-2.03949
				0.379338	-0.192334	0.379421	-2.2658
				0.379643	-0.597195	0.379726	-1.31374
				0.379949	-1.13362	0.380032	-1.60529
				0.380254	-1.42478	0.380337	-1.63958
				0.38056	-1.25894	0.380643	-0.85788
				0.380865	-0.407031	0.380948	-0.894242
				0.381171	0.440933	0.381254	-1.2252
				0.381476	0.291026	0.381559	-0.509145
				0.381782	-0.898281	0.381865	0.364696
				0.382087	-1.31284	0.382171	1.6298
				0.382393	-1.19612	0.382476	0.817271
				0.382699	-1.24866	0.382782	1.05897
				0.383004	-0.370625	0.383087	0.735335
				0.38331	-0.638744	0.383393	0.464217
				0.383615	-0.881665	0.383698	0.789217
				0.383921	-0.0386789	0.384004	-0.675332
				0.384226	-0.978693	0.384309	-1.52228
				0.384532	-0.194593	0.384615	-2.09734
				0.384837	0.96817	0.38492	-0.404884
				0.385143	-0.0901195	0.385226	-0.0304007
				0.385448	0.0564696	0.385531	-0.866098
				0.385754	1.02595	0.385837	-1.31639
				0.386059	0.291556	0.386143	0.261303
				0.386365	-0.352141	0.386448	0.623946
				0.38667	-0.109638	0.386754	0.759982
				0.386976	0.391787	0.387059	1.21715
				0.387282	0.991709	0.387365	1.19825
				0.387587	-0.638114	0.38767	0.867849
				0.387893	-2.09866	0.387976	0.445955
				0.388198	-2.23626	0.388281	-0.0160061
				0.388504	-1.43127	0.388587	0.351023
				0.388809	-0.237923	0.388892	0.163465
				0.389115	0.203496	0.389198	0.271209
				0.38942	-0.0748422	0.389503	0.0506954
				0.389726	-0.245864	0.389809	0.591886
				0.390031	-0.485144	0.390114	0.363027
				0.390337	-0.559134	0.39042	0.0932377
				0.390642	-0.91055	0.390726	-0.729511
				0.390948	-0.198443	0.391031	-1.14358
				0.391254	0.651568	0.391337	-2.36272
				0.391559	1.66527	0.391642	-3.47485
				0.391865	2.07153	0.391948	-2.96495
				0.39217	0.273737	0.392253	-2.26471
				0.392476	-0.720435	0.392559	-2.50262
				0.392781	-1.3656	0.392864	-1.89211
				0.393087	-1.0912	0.39317	-0.417155
				0.393392	-0.01656	0.393475	0.529007
				0.393698	0.12135	0.393781	1.04031
				0.394003	0.367649	0.394086	1.02298
				0.394309	1.16992	0.394392	-0.411088
				0.394614	0.261047	0.394698	-0.928622
				0.39492	-0.984992	0.395003	-1.11438
				0.395225	-1.00322	0.395309	-1.17346
				0.395531	0.230304	0.395614	-1.3156
				0.395837	2.61475	0.39592	-1.6589
				0.396142	2.18559	0.396225	-1.42197
				0.396448	1.3149	0.396531	-0.993034
				0.396753	0.607801	0.396836	-1.25971
				0.397059	0.0193868	0.397142	-1.70361
				0.397364	0.40828	0.397447	-0.39884
				0.39767	0.550244	0.397753	0.192126
				0.397975	0.102738	0.398058	-0.195262
				0.398281	-0.232002	0.398364	-0.112345
				0.398586	-1.86836	0.398669	-0.868748
				0.398892	-2.02564	0.398975	-0.869033
				0.399197	-0.255695	0.399281	-0.764278
				0.399503	0.797557	0.399586	-1.28462
				0.399809	0.229173	0.399892	-1.01385
				0.400114	0.0863479	0.400197	-1.84793
				0.40042	0.244858	0.400503	-1.44945
				0.400725	-0.200289	0.400808	-0.444025
				0.401031	-0.1309	0.401114	-0.422295
				0.401336	-1.37055	0.401419	-1.14601
				0.401642	-1.36386	0.401725	-0.861203
				0.401947	-1.11674	0.40203	0.0740664
				0.402253	-0.65971	0.402336	1.09487
				0.402558	0.818397	0.402641	0.375917
				0.402864	1.08279	0.402947	0.0827487
				0.403169	1.07671	0.403253	-0.132229
				0.403475	-0.0820131	0.403558	-0.186363
				0.40378	-2.17778	0.403864	-0.395655
				0.404086	-1.95907	0.404169	-0.158051
				0.404392	-0.896871	0.404475	-0.487433
				0.404697	-0.914358	0.40478	-0.405045
				0.405003	-1.10913	0.405086	-0.917006
				0.405308	-2.27185	0.405391	-0.738348
				0.405614	-2.04336	0.405697	0.235124
				0.405919	-1.24027	0.406002	0.123404
				0.406225	-0.547777	0.406308	0.104541
				0.40653	-0.874881	0.406613	0.965342
				0.406836	-0.781532	0.406919	0.969328
				0.407141	-0.337564	0.407224	0.309911
				0.407447	-1.07456	0.40753	-0.00107529
				0.407752	-1.00792	0.407836	-1.05833
				0.408058	-0.623094	0.408141	-1.33062
				0.408364	0.519798	0.408447	-0.386705
				0.408669	1.12124	0.408752	0.99906
				0.408975	0.906704	0.409058	-0.133958
				0.40928	0.982004	0.409363	-0.6722
				0.409586	2.03086	0.409669	-0.583151
				0.409891	1.15962	0.409974	-0.685858
				0.410197	-0.464524	0.41028	-1.49628
				0.410502	-1.6356	0.410585	-1.42002
				0.410808	-0.708885	0.410891	0.512131
				0.411113	-0.793922	0.411196	0.080723
				0.411419	-1.14447	0.411502	-0.835148
				0.411724	-0.427716	0.411808	-0.310868
				0.41203	-0.940987	0.412113	1.04746
				0.412335	-2.11079	0.412419	0.592975
				0.412641	-2.18155	0.412724	0.433438
				0.412947	-1.57419	0.41303	0.260104
				0.413252	-0.691473	0.413335	0.063721
				0.413558	-0.944389	0.413641	0.350541
				0.413863	-1.42613	0.413946	0.14473
				0.414169	-1.19395	0.414252	0.607583
				0.414474	-0.626382	0.414557	-0.657167
				0.41478	-1.39056	0.414863	-1.12251
				0.415085	-0.354026	0.415168	-0.959066
				0.415391	0.0503513	0.415474	0.610545
				0.415696	0.171565	0.415779	0.682123
				0.416002	0.372224	0.416085	0.387927
				0.416307	-0.545988	0.416391	0.0931498
				0.416613	-1.36371	0.416696	-0.722535
				0.416918	-1.23405	0.417002	-1.14562
				0.417224	-1.40039	0.417307	-2.04179
				0.41753	-2.23934	0.417613	-1.89101
				0.417835	-1.28437	0.417918	-1.32453
				0.418141	0.0703452	0.418224	-1.41629
				0.418446	-0.29646	0.418529	-0.432076
				0.418752	-0.939361	0.418835	-0.294467
				0.419057	-0.381638	0.41914	-0.420553
				0.419363	-0.848773	0.419446	-0.411476
				0.419668	-0.896202	0.419751	0.404128
				0.419974	-1.10531	0.420057	0.829513
				0.420279	-1.83081	0.420363	-0.494482
				0.420585	-2.53934	0.420668	-1.40897
				0.42089	-1.95742	0.420974	-1.52352
				0.421196	-0.626678	0.421279	-0.677273
				0.421502	0.582126	0.421585	-0.258519
				0.421807	0.767427	0.42189	-1.16539
				0.422113	-0.113657	0.422196	-1.0798
				0.422418	-0.552332	0.422501	-0.590093
				0.422724	-0.623763	0.422807	-1.21399
				0.423029	-1.39578	0.423112	-0.782735
				0.423335	-0.375505	0.423418	0.127178
				0.42364	0.170458	0.423723	0.02512
				0.423946	-0.0644843	0.424029	-0.304471
				0.424251	-0.0550239	0.424334	-1.56563
				0.424557	-0.056602	0.42464	-0.0381894
				0.424862	-0.146064	0.424946	-0.306553
				0.425168	-0.505585	0.425251	-0.269406
				0.425473	-0.948744	0.425557	-0.0441967
				0.425779	-0.977111	0.425862	-0.557696
				0.426085	-0.973788	0.426168	-1.7331
				0.42639	-0.123283	0.426473	-2.36995
				0.426696	0.486732	0.426779	-1.49799
				0.427001	0.0658956	0.427084	-0.0465024
				0.427307	-0.0211307	0.42739	-0.602515
				0.427612	-0.465818	0.427695	-1.60611
				0.427918	-0.503156	0.428001	-3.03793
				0.428223	-0.764196	0.428306	-2.96779
				0.428529	-1.12433	0.428612	-2.14424
				0.428834	-1.84105	0.428918	-1.39267
				0.42914	-1.95312	0.429223	-0.467453
				0.429445	-1.39326	0.429529	-0.315825
				0.429751	-0.781846	0.429834	-0.639163
				0.430057	0.329512	0.43014	-1.61497
				0.430362	-0.210485	0.430445	-1.83331
				0.430668	-0.327075	0.430751	-1.07936
				0.430973	0.377776	0.431056	-1.38582
				0.431279	-0.526521	0.431362	-0.576533
				0.431584	-1.13946	0.431667	0.38783
				0.43189	-1.5144	0.431973	0.366799
				0.432195	-0.402193	0.432278	-0.500886
				0.432501	0.297459	0.432584	-0.446273
				0.432806	0.00637344	0.432889	0.274636
				0.433112	0.966512	0.433195	0.885437
				0.433417	1.5463	0.433501	0.716869
				0.433723	0.412866	0.433806	0.080992
				0.434028	-0.818378	0.434112	-0.0552312
				0.434334	0.530055	0.434417	-1.69477
				0.43464	-0.138502	0.434723	-1.25415
				0.434945	-1.05295	0.435028	-1.44613
				0.435251	-0.721311	0.435334	-1.36921
				0.435556	-0.977935	0.435639	-1.11086
				0.435862	-1.34723	0.435945	-0.156486
				0.436167	-0.632807	0.43625	0.545686
				0.436473	-0.674206	0.436556	0.330726
				0.436778	-1.7726	0.436861	0.320974
				0.437084	-1.39748	0.437167	0.507879
				0.437389	-2.31883	0.437473	0.474598
				0.437695	-2.9397	0.437778	-0.451221
				0.438	-2.93858	0.438084	0.0425956
				0.438306	-2.06129	0.438389	0.195348
				0.438612	-1.32074	0.438695	-0.885765
				0.438917	-0.808001	0.439	-1.4698
				0.439223	-0.888571	0.439306	-1.49361
				0.439528	-0.484686	0.439611	-1.47134
				0.439834	-0.444517	0.439917	-1.14449
				0.440139	-1.04782	0.440222	-1.9658
				0.440445	-1.59156	0.440528	-3.03462
				0.44075	-1.62971	0.440833	-1.95335
				0.441056	-0.912628	0.441139	-0.507818
				0.441361	-0.50301	0.441444	0.114609
				0.441667	-1.16827	0.44175	0.602279
				0.441972	-1.90603	0.442056	-0.197988
				0.442278	-2.06413	0.442361	-0.796782
				0.442583	-1.83186	0.442667	-1.6067
				0.442889	-1.75948	0.442972	-0.272203
				0.443195	-0.231662	0.443278	-1.44235
				0.4435	0.899887	0.443583	-1.16081
				0.443806	0.764827	0.443889	0.662238
				0.444111	-0.0264661	0.444194	0.993815
				0.444417	-0.891043	0.4445	0.228891
				0.444722	-0.478585	0.444805	-0.855781
				0.445028	1.08345	0.445111	-0.240141
				0.445333	0.454044	0.445416	0.0067549
				0.445639	-0.90279	0.445722	0.74197
				0.445944	-1.80125	0.446028	1.0664
				0.44625	-1.02278	0.446333	-0.076658
				0.446555	-1.17433	0.446639	-0.953211
				0.446861	-1.52208	0.446944	-0.403062
				0.447167	-1.42759	0.44725	0.0566562
				0.447472	-1.07518	0.447555	0.728389
				0.447778	-1.83984	0.447861	0.679948
				0.448083	-1.75518	0.448166	0.0307466
				0.448389	-1.16733	0.448472	-0.0437852
				0.448694	-0.977823	0.448777	-0.450938
				0.449	-1.53468	0.449083	-0.583356
				0.449305	-1.4611	0.449388	-0.216063
				0.449611	-1.00389	0.449694	0.0393962
				0.449916	-0.885625	0.449999	-0.681876
				0.450222	-1.29198	0.450305	-0.801551
				0.450527	-1.09082	0.450611	-1.13805
				0.450833	-0.698267	0.450916	-1.53641
				0.451138	-0.787147	0.451222	-2.15415
				0.451444	0.755759	0.451527	-1.68998
				0.45175	0.280267	0.451833	-0.268147
				0.452055	-1.36516	0.452138	0.412204
				0.452361	-2.9044	0.452444	0.167151
				0.452666	-2.83125	0.452749	-0.301829
				0.452972	-2.21377	0.453055	-0.387586
				0.453277	-1.18154	0.45336	-0.209218
				0.453583	-1.59554	0.453666	-0.501346
				0.453888	-2.14349	0.453971	-0.812322
				0.454194	-2.19248	0.454277	-0.881982
				0.454499	-1.73442	0.454583	0.409011
				0.454805	-1.21212	0.454888	0.335454
				0.45511	0.117052	0.455194	0.675174
				0.455416	0.446351	0.455499	0.671351
				0.455722	-0.228654	0.455805	-0.334265
				0.456027	-0.927435	0.45611	-1.39113
				0.456333	-0.628474	0.456416	-1.79012
				0.456638	0.381619	0.456721	-2.49213
				0.456944	-0.0346218	0.457027	-1.99847
				0.457249	-0.58208	0.457332	-1.61529
				0.457555	-1.70894	0.457638	-0.904115
				0.45786	-1.94254	0.457943	-0.854152
				0.458166	-1.53547	0.458249	-2.45981
				0.458471	-0.81071	0.458554	-3.16696
				0.458777	-0.324955	0.45886	-1.8956
				0.459082	-0.435415	0.459166	-1.7626
				0.459388	-1.76151	0.459471	-2.65357
				0.459693	-2.81718	0.459777	-2.34662
				0.459999	-2.3428	0.460082	-2.83525
				0.460305	-2.1107	0.460388	-3.22839
				0.46061	-0.558279	0.460693	-1.69524
				0.460916	0.31838	0.460999	-1.43429
				0.461221	0.668455	0.461304	-1.62148
				0.461527	-0.804162	0.46161	0.278839
				0.461832	-2.35988	0.461915	1.81905
				0.462138	-2.05757	0.462221	1.47747
				0.462443	-2.84793	0.462526	1.25101
				0.462749	-2.88887	0.462832	1.15267
				0.463054	-1.12742	0.463138	1.14615
				0.46336	-0.767326	0.463443	0.792491
				0.463665	-0.77266	0.463749	0.623431
				0.463971	0.369324	0.464054	2.05303
				0.464277	0.251834	0.46436	2.42885
				0.464582	0.667483	0.464665	1.19938
				0.464888	1.18728	0.464971	1.78385
				0.465193	1.0999	0.465276	2.09954
				0.465499	0.771425	0.465582	0.288749
				0.465804	-0.497065	0.465887	-0.210852
				0.46611	-1.13743	0.466193	-0.760327
				0.466415	-1.62544	0.466498	-1.00312
				0.466721	-1.56337	0.466804	-0.603369
				0.467026	-1.11156	0.467109	-0.832595
				0.467332	-0.628914	0.467415	-1.42098
				0.467637	-0.559588	0.467721	-2.71662
				0.467943	-0.0451409	0.468026	-2.25121
				0.468248	-0.344738	0.468332	-1.08775
				0.468554	-0.262025	0.468637	-0.380094
				0.46886	0.137853	0.468943	-0.182768
				0.469165	0.158446	0.469248	0.075931
				0.469471	-0.439081	0.469554	1.02542
				0.469776	-1.20005	0.469859	0.966057
				0.470082	-0.164109	0.470165	0.504003
				0.470387	0.658929	0.47047	0.2588
				0.470693	-0.0325044	0.470776	0.048257
				0.470998	-0.0790997	0.471081	-1.46019
				0.471304	0.0328427	0.471387	-0.577409
				0.471609	-0.292611	0.471693	0.243003
				0.471915	-0.979233	0.471998	-0.712345
				0.47222	-0.599359	0.472304	-1.20932
				0.472526	0.216373	0.472609	-2.63647
				0.472832	-0.033895	0.472915	-1.96282
				0.473137	0.762791	0.47322	-0.327246
				0.473443	-0.0924527	0.473526	0.229961
				0.473748	0.206172	0.473831	-0.222981
				0.474054	0.410767	0.474137	-0.941212
				0.474359	-0.23384	0.474442	0.257013
				0.474665	-1.17513	0.474748	0.838814
				0.47497	-1.60866	0.475053	-0.189484
				0.475276	-1.07219	0.475359	-0.301143
				0.475581	-1.92026	0.475664	-0.017967
				0.475887	-1.42943	0.47597	-0.373468
				0.476192	-0.270572	0.476276	0.0567824
				0.476498	-0.704259	0.476581	-0.585648
				0.476803	-0.661359	0.476887	-0.307992
				0.477109	-0.439879	0.477192	0.337044
				0.477415	-0.878426	0.477498	0.713524
				0.47772	-1.44324	0.477803	1.31533
				0.478026	-0.00716955	0.478109	1.51164
				0.478331	0.2983	0.478414	1.84262
				0.478637	-0.698308	0.47872	1.76613
				0.478942	-1.52554	0.479025	1.44802
				0.479248	-2.2067	0.479331	0.318923
				0.479553	-1.93296	0.479636	-0.137951
				0.479859	-0.871959	0.479942	0.282892
				0.480164	-1.09207	0.480248	0.352342
				0.48047	-0.826077	0.480553	0.938487
				0.480775	-0.549286	0.480859	0.203383
				0.481081	-0.679578	0.481164	1.78767
				0.481387	-1.10597	0.48147	1.68205
				0.481692	-1.39253	0.481775	0.811766
				0.481998	-0.590759	0.482081	0.306781
				0.482303	-0.407392	0.482386	-0.868271
				0.482609	-0.176011	0.482692	-1.42478
				0.482914	-0.556144	0.482997	0.162508
				0.48322	-0.874208	0.483303	-0.0696898
				0.483525	-1.72474	0.483608	-0.886485
				0.483831	-1.94482	0.483914	-0.66258
				0.484136	-1.02623	0.484219	-0.670874
				0.484442	-0.15485	0.484525	-1.29529
				0.484747	-0.466269	0.484831	-0.31633
				0.485053	-1.25436	0.485136	0.329007
				0.485358	-0.921817	0.485442	-0.466429
				0.485664	-0.0515294	0.485747	-0.386294
				0.48597	-1.14208	0.486053	-1.14922
				0.486275	-1.94276	0.486358	-1.46638
				0.486581	-2.44113	0.486664	-1.03389
				0.486886	-1.58924	0.486969	-2.12567
				0.487192	-2.05466	0.487275	-1.12148
				0.487497	-1.36658	0.48758	-0.570057
				0.487803	-1.46569	0.487886	-1.16602
				0.488108	-0.538517	0.488191	-1.30105
				0.488414	0.796426	0.488497	-1.48698
				0.488719	0.760121	0.488803	-1.33173
				0.489025	-0.0279902	0.489108	-0.685423
				0.48933	0.276502	0.489414	-0.526313
				0.489636	0.47174	0.489719	-1.64522
				0.489942	0.27551	0.490025	-3.00111
				0.490247	-0.474192	0.49033	-1.87049
				0.490553	-0.963674	0.490636	-1.16622
				0.490858	0.967457	0.490941	-0.684706
				0.491164	1.2085	0.491247	-0.895397
				0.491469	0.675664	0.491552	-1.6818
				0.491775	-0.590979	0.491858	-2.00943
				0.49208	-0.941988	0.492163	-1.51127
				0.492386	-1.49484	0.492469	-0.842171
				0.492691	-1.30056	0.492774	-0.420457
				0.492997	-0.265623	0.49308	-0.398964
				0.493302	0.104994	0.493386	1.22808
				0.493608	-0.489626	0.493691	0.677221
				0.493913	-0.809061	0.493997	-0.96672
				0.494219	-0.0220043	0.494302	-1.61905
				0.494525	-0.867749	0.494608	-1.81398
				0.49483	-2.15419	0.494913	-2.35616
				0.495136	-1.00468	0.495219	-1.785
				0.495441	-1.20292	0.495524	-0.454784
				0.495747	-1.63751	0.49583	-0.313996
				0.496052	-1.456	0.496135	0.239777
				0.496358	-1.00211	0.496441	0.429942
				0.496663	-0.86751	0.496746	-0.19517
				0.496969	-1.36617	0.497052	0.49492
				0.497274	-1.1449	0.497358	-0.256741
				0.49758	-0.51754	0.497663	-1.33862
				0.497885	0.397134	0.497969	-1.2912
				0.498191	-0.118256	0.498274	-1.36212
				0.498497	-1.19874	0.49858	-0.820538
				0.498802	-1.0262	0.498885	-0.0637898
				0.499108	0.910856	0.499191	-0.0118805
				0.499413	1.48153	0.499496	-0.0106881
				0.499719	-0.268477	0.499802	-0.0357593
				0.500024	-1.18355	0.500107	-0.104403
				0.50033	-1.67916	0.500413	-0.126258
				0.500635	-1.81722	0.500718	0.161233
				0.500941	-1.61091	0.501024	-0.152258
				0.501246	-1.60748	0.501329	-0.599021
				0.501552	-2.25752	0.501635	0.204502
				0.501857	-2.74486	0.501941	0.380633
				0.502163	-1.27806	0.502246	-1.24331
				0.502468	-0.672629	0.502552	-1.7658
				0.502774	-0.550208	0.502857	-1.8745
				0.50308	-0.409966	0.503163	-2.36911
				0.503385	-0.237288	0.503468	-1.552
				0.503691	0.974021	0.503774	-1.31163
				0.503996	0.461587	0.504079	-0.290171
				0.504302	-0.331995	0.504385	0.282478
				0.504607	0.38451	0.50469	-0.730587
				0.504913	0.37454	0.504996	-1.22226
				0.505218	-0.357587	0.505301	-1.83572
				0.505524	-1.06247	0.505607	-1.72097
				0.505829	-0.678788	0.505913	-1.87038
				0.506135	-0.676439	0.506218	-1.55757
				0.50644	-0.279581	0.506524	-1.14784
				0.506746	-1.35849	0.506829	-1.50762
				0.507052	-2.12956	0.507135	-1.42641
				0.507357	-1.56843	0.50744	-2.12531
				0.507663	-1.45361	0.507746	-1.57433
				0.507968	-0.878059	0.508051	-0.791957
				0.508274	-1.04971	0.508357	-0.629054
				0.508579	-1.05305	0.508662	-1.92633
				0.508885	0.0727894	0.508968	-3.15722
				0.50919	0.434834	0.509273	-2.47811
				0.509496	1.51126	0.509579	-1.51689
				0.509801	-0.15661	0.509884	-0.925476
				0.510107	-2.12021	0.51019	-0.643501
				0.510412	-1.07351	0.510496	-0.490553
				0.510718	-0.720448	0.510801	0.767074
				0.511023	0.459079	0.511107	1.36648
				0.511329	0.775482	0.511412	-0.220151
				0.511635	0.802509	0.511718	-2.12633
				0.51194	0.602755	0.512023	-1.75754
				0.512246	0.0520973	0.512329	-0.961992
				0.512551	-1.45071	0.512634	-0.334357
				0.512857	-2.22131	0.51294	-4.73325e-05
				0.513162	-1.98575	0.513245	0.0574805
				0.513468	-2.10055	0.513551	0.287169
				0.513773	-1.86192	0.513856	-1.806
				0.514079	-2.39049	0.514162	-2.36258
				0.514384	-2.11595	0.514467	-1.52693
				0.51469	-1.01081	0.514773	0.0996824
				0.514995	-0.117304	0.515079	0.60324
				0.515301	-0.383488	0.515384	0.333749
				0.515607	0.192992	0.51569	-0.151211
				0.515912	-0.0436105	0.515995	0.560005
				0.516218	-1.38199	0.516301	0.180033
				0.516523	-0.870033	0.516606	-0.746105
				0.516829	-0.846266	0.516912	-1.20875
				0.517134	-1.03837	0.517217	-0.274076
				0.51744	-0.999606	0.517523	0.251207
				0.517745	-1.2768	0.517828	0.205249
				0.518051	-0.454153	0.518134	0.222901
				0.518356	-1.09096	0.518439	-0.0794732
				0.518662	-1.00482	0.518745	-1.02494
				0.518967	-1.07796	0.519051	-0.769787
				0.519273	-1.15694	0.519356	-0.603607
				0.519578	-0.294672	0.519662	-0.37895
				0.519884	-1.00783	0.519967	-0.503491
				0.52019	-1.25998	0.520273	-1.54115
				0.520495	0.585075	0.520578	-0.876958
				0.520801	0.749708	0.520884	-0.949252
				0.521106	-0.164856	0.521189	-1.35182
				0.521412	-0.838816	0.521495	-0.678272
				0.521717	-0.773182	0.5218	-1.1142
				0.522023	-0.377188	0.522106	-1.99244
				0.522328	-1.05379	0.522411	-2.57854
				0.522634	-1.68176	0.522717	-1.67763
				0.522939	-1.86511	0.523022	-1.22727
				0.523245	-1.3019	0.523328	-1.06752
				0.52355	-0.924377	0.523634	-0.504712
				0.523856	-1.0897	0.523939	-0.831547
				0.524162	0.322599	0.524245	-1.55203
				0.524467	0.266264	0.52455	-1.6774
				0.524773	-0.843056	0.524856	-1.28515
				0.525078	-1.83133	0.525161	-0.723531
				0.525384	-1.39848	0.525467	-0.0910815
				0.525689	-0.717688	0.525772	-1.0944
				0.525995	-0.521407	0.526078	-0.42432
				0.5263	-1.29196	0.526383	0.548713
				0.526606	-1.74537	0.526689	0.323018
				0.526911	-1.19065	0.526994	-0.83791
				0.527217	-0.274869	0.5273	-0.725809
				0.527522	-0.41867	0.527606	-1.13966
				0.527828	-0.617359	0.527911	0.948899
				0.528133	-0.348654	0.528217	2.12138
				0.528439	0.289617	0.528522	1.79532
				0.528745	0.499291	0.528828	1.85908
				0.52905	0.462495	0.529133	0.937976
				0.529356	-0.680753	0.529439	-0.586323
				0.529661	-0.201759	0.529744	-1.24902
				0.529967	0.81913	0.53005	-1.07664
				0.530272	-0.821128	0.530355	-0.941285
				0.530578	-0.482396	0.530661	-1.26734
				0.530883	1.38899	0.530966	-0.505788
				0.531189	1.97473	0.531272	-1.00823
				0.531494	1.63219	0.531577	-0.668039
				0.5318	2.19556	0.531883	0.273901
				0.532105	1.57939	0.532189	-0.0919076
				0.532411	0.394725	0.532494	-0.468583
				0.532717	-0.190428	0.5328	-1.36045
				0.533022	-0.588074	0.533105	-0.887995
				0.533328	-0.776083	0.533411	-0.96032
				0.533633	-2.20375	0.533716	-0.638655
				0.533939	-2.44576	0.534022	-0.0105899
				0.534244	-1.14624	0.534327	0.0908197
				0.53455	0.165753	0.534633	1.18723
				0.534855	0.763983	0.534938	1.49161
				0.535161	0.323697	0.535244	0.218203
				0.535466	0.153336	0.535549	-0.838751
				0.535772	-0.261315	0.535855	-0.452709
				0.536077	-1.99987	0.536161	0.954304
				0.536383	-2.08572	0.536466	0.255084
				0.536688	-1.38165	0.536772	0.0193415
				0.536994	-0.563684	0.537077	0.690826
				0.5373	-0.650243	0.537383	1.25141
				0.537605	-0.949347	0.537688	1.86832
				0.537911	-1.06029	0.537994	2.1273
				0.538216	-0.893375	0.538299	1.42927
				0.538522	-1.03908	0.538605	0.940839
				0.538827	-0.905872	0.53891	-0.498008
				0.539133	-0.746815	0.539216	-0.447828
				0.539438	-0.682038	0.539521	0.228275
				0.539744	-1.49513	0.539827	-0.681399
				0.540049	-0.16344	0.540132	-0.441136
				0.540355	-0.767143	0.540438	0.480701
				0.54066	-0.860308	0.540744	-0.115598
				0.540966	-0.841484	0.541049	-1.4492
				0.541272	-1.31208	0.541355	-1.58529
				0.541577	-0.977225	0.54166	-0.826889
				0.541883	-0.116889	0.541966	1.05557
				0.542188	-1.02316	0.542271	0.70731
				0.542494	-2.25706	0.542577	-0.535861
				0.542799	-0.408296	0.542882	-1.38097
				0.543105	-0.612583	0.543188	-0.944882
				0.54341	-0.920373	0.543493	-0.30846
				0.543716	-1.11496	0.543799	0.0524646
				0.544021	-1.06609	0.544104	0.818752
				0.544327	-0.321018	0.54441	1.94193
				0.544632	0.325597	0.544716	1.0496
				0.544938	-0.306604	0.545021	0.407815
				0.545243	-1.62041	0.545327	-0.0852944
				0.545549	-1.95399	0.545632	0.404091
				0.545855	-1.75605	0.545938	0.862969
				0.54616	-1.45238	0.546243	-0.0544048
				0.546466	-1.74909	0.546549	-0.627066
				0.546771	-1.49752	0.546854	0.267968
				0.547077	-1.71798	0.54716	1.20244
				0.547382	-1.89412	0.547465	0.0545824
				0.547688	-1.35503	0.547771	-0.730905
				0.547993	-1.00347	0.548076	0.379231
				0.548299	-0.896153	0.548382	0.780632
				0.548604	-1.88159	0.548687	-0.194275
				0.54891	-1.01108	0.548993	-0.0548546
				0.549215	-0.290746	0.549299	1.55647
				0.549521	-0.866816	0.549604	0.936596
				0.549827	-0.911526	0.54991	-0.283455
				0.550132	-1.0248	0.550215	-1.14744
				0.550438	-2.25271	0.550521	-0.718142
				0.550743	-2.04996	0.550826	-0.218644
				0.551049	-1.85512	0.551132	0.960265
				0.551354	-2.31171	0.551437	1.29223
				0.55166	-0.994708	0.551743	0.578505
				0.551965	-0.0827577	0.552048	0.0457992
				0.552271	-0.982477	0.552354	0.367357
				0.552576	0.427383	0.552659	1.38725
				0.552882	1.19004	0.552965	-0.354086
				0.553187	1.48337	0.553271	-2.19055
				0.553493	1.36082	0.553576	-2.90506
				0.553798	0.944175	0.553882	-2.49697
				0.554104	0.740152	0.554187	-2.32029
				0.55441	-0.387161	0.554493	-1.27518
				0.554715	-0.856025	0.554798	-0.848694
				0.555021	-1.79357	0.555104	0.619179
				0.555326	-1.91186	0.555409	1.27493
				0.555632	-1.5947	0.555715	0.0707077
				0.555937	-1.72546	0.55602	-0.668738
				0.556243	-1.37353	0.556326	-0.194751
				0.556548	-0.66079	0.556631	-0.214697
				0.556854	-0.210731	0.556937	-1.35784
				0.557159	-0.368288	0.557242	-1.46575
				0.557465	-0.712611	0.557548	-0.268858
				0.55777	0.616764	0.557854	-0.471198
				0.558076	1.41042	0.558159	-0.29095
				0.558381	-0.858839	0.558465	0.582478
				0.558687	-1.30331	0.55877	1.05902
				0.558993	0.0335359	0.559076	0.351686
				0.559298	0.47914	0.559381	0.0193132
				0.559604	0.12664	0.559687	0.493042
				0.559909	-1.04123	0.559992	1.7364
				0.560215	-1.44865	0.560298	2.17374
				0.56052	-0.57492	0.560603	0.723921
				0.560826	-1.32085	0.560909	-1.50704
				0.561131	-3.26926	0.561214	-2.25458
				0.561437	-2.48525	0.56152	-2.05868
				0.561742	-2.26527	0.561826	-1.5946
				0.562048	-2.05416	0.562131	-0.632068
				0.562353	-1.62534	0.562437	-1.37553
				0.562659	-2.25441	0.562742	-0.799583
				0.562965	-1.73501	0.563048	-0.855382
				0.56327	-1.44312	0.563353	-1.18182
				0.563576	-1.51544	0.563659	-0.889633
				0.563881	-0.886666	0.563964	-0.37413
				0.564187	-0.892111	0.56427	0.0838764
				0.564492	-1.71844	0.564575	0.219668
				0.564798	-1.84006	0.564881	-0.630036
				0.565103	-1.04529	0.565186	-1.3086
				0.565409	-1.00289	0.565492	-0.0406615
				0.565714	-1.07555	0.565797	0.565694
				0.56602	-0.285737	0.566103	0.274525
				0.566325	0.033001	0.566409	-0.952507
				0.566631	0.917059	0.566714	-0.151945
				0.566936	-0.158094	0.56702	-0.107052
				0.567242	-0.926683	0.567325	-1.32381
				0.567548	-1.91111	0.567631	-0.210076
				0.567853	-2.03766	0.567936	0.360338
				0.568159	-2.29962	0.568242	-0.0971434
				0.568464	-2.35933	0.568547	-0.614776
				0.56877	-1.78032	0.568853	-0.63401
				0.569075	-0.76994	0.569158	-0.712029
				0.569381	-0.377389	0.569464	-0.540144
				0.569686	-0.499949	0.569769	-0.234841
				0.569992	-0.629929	0.570075	-0.647418
				0.570297	-0.862764	0.570381	-1.57348
				0.570603	0.200056	0.570686	-1.36747
				0.570908	-0.362066	0.570992	-0.124615
				0.571214	-1.77436	0.571297	0.0386716
				0.57152	-1.02037	0.571603	-0.910042
				0.571825	0.288583	0.571908	-0.94899
				0.572131	0.789358	0.572214	-0.229419
				0.572436	0.436897	0.572519	0.422466
				0.572742	-0.583239	0.572825	0.372699
				0.573047	-0.55383	0.57313	0.193076
				0.573353	0.0757772	0.573436	0.936917
				0.573658	0.426644	0.573741	0.390399
				0.573964	-0.080136	0.574047	0.186189
				0.574269	-1.04628	0.574352	0.753595
				0.574575	-1.88842	0.574658	0.928422
				0.57488	-1.56848	0.574964	0.0806978
				0.575186	-0.764526	0.575269	-0.874588
				0.575491	-1.40124	0.575575	-1.61707
				0.575797	-1.10511	0.57588	-1.63933
				0.576103	-1.66136	0.576186	-1.19621
				0.576408	-2.36541	0.576491	-0.686683
				0.576714	-2.07748	0.576797	-1.85448
				0.577019	-0.998882	0.577102	-1.69423
				0.577325	-0.375823	0.577408	0.254719
				0.57763	-0.356779	0.577713	0.148834
				0.577936	-0.292892	0.578019	-1.04459
				0.578241	0.0117896	0.578324	-1.29761
				0.578547	0.168149	0.57863	-1.81361
				0.578852	-0.73538	0.578936	-2.54039
				0.579158	-0.365417	0.579241	-2.74508
				0.579463	0.583453	0.579547	-2.63975
				0.579769	1.17231	0.579852	-0.585789
				0.580075	0.50594	0.580158	-0.420377
				0.58038	-0.719027	0.580463	-1.37005
				0.580686	-1.42831	0.580769	-1.31947
				0.580991	-1.51319	0.581074	-0.482181
				0.581297	-1.63497	0.58138	-0.293925
				0.581602	-1.15878	0.581685	-1.25634
				0.581908	-1.36674	0.581991	-0.497146
				0.582213	-2.39854	0.582296	-0.418732
				0.582519	-1.79559	0.582602	-0.367214
				0.582824	-1.18498	0.582907	-0.761726
				0.58313	-1.18621	0.583213	-1.13348
				0.583435	-1.22565	0.583519	-1.08077
				0.583741	-0.464842	0.583824	-0.739156
				0.584046	-0.876481	0.58413	-0.274017
				0.584352	-1.27951	0.584435	-0.601203
				0.584658	-1.09896	0.584741	-1.43493
				0.584963	-1.57671	0.585046	-1.83949
				0.585269	-1.59736	0.585352	-0.418012
				0.585574	-1.24327	0.585657	0.0798486
				0.58588	-1.83405	0.585963	-0.0327903
				0.586185	-2.051	0.586268	0.448015
				0.586491	-1.04362	0.586574	-1.22447
				0.586796	0.148876	0.586879	-1.6356
				0.587102	0.0766383	0.587185	-1.13349
				0.587407	0.427655	0.587491	-1.2429
				0.587713	-0.124412	0.587796	-0.538123
				0.588018	-0.370212	0.588102	-0.571768
				0.588324	0.744955	0.588407	-0.40338
				0.58863	1.29366	0.588713	-1.96253
				0.588935	0.840977	0.589018	-1.4986
				0.589241	-0.0144116	0.589324	-1.13941
				0.589546	0.262642	0.589629	-2.49499
				0.589852	0.18997	0.589935	-2.37099
				0.590157	0.44774	0.59024	-1.63617
				0.590463	-0.0935266	0.590546	-1.65052
				0.590768	-1.38476	0.590851	-0.755492
				0.591074	-1.82661	0.591157	0.361519
				0.591379	-1.4659	0.591462	-0.0221555
				0.591685	-1.96079	0.591768	-0.945072
				0.59199	-2.45192	0.592074	-1.07591
				0.592296	-1.94386	0.592379	-0.93874
				0.592601	-0.888843	0.592685	-2.1142
				0.592907	-1.03482	0.59299	-1.32541
				0.593213	-0.861258	0.593296	-0.400744
				0.593518	-1.24574	0.593601	0.769925
				0.593824	-1.67473	0.593907	-0.0358509
				0.594129	-0.254989	0.594212	-0.175267
				0.594435	0.135401	0.594518	0.316877
				0.59474	-0.666119	0.594823	-1.27192
				0.595046	-1.57427	0.595129	-1.91718
				0.595351	-1.88055	0.595434	-1.51412
				0.595657	-0.947723	0.59574	-0.845707
				0.595962	-0.463645	0.596046	-0.0116403
				0.596268	-0.779351	0.596351	1.32074
				0.596573	-0.286625	0.596657	1.73333
				0.596879	-0.81703	0.596962	1.38338
				0.597185	-0.633408	0.597268	-1.27098
				0.59749	0.107084	0.597573	-2.01265
				0.597796	0.118714	0.597879	-0.975658
				0.598101	0.531825	0.598184	-0.615956
				0.598407	1.20806	0.59849	-0.987176
				0.598712	0.364645	0.598795	-0.787161
				0.599018	-0.803803	0.599101	-0.286312
				0.599323	-0.697304	0.599406	-0.158227
				0.599629	-1.59007	0.599712	-0.246621
				0.599934	-1.26075	0.600017	-0.869707
				0.60024	-1.31107	0.600323	-0.90825
				0.600545	-0.948495	0.600629	-0.149016
				0.600851	-0.00110604	0.600934	-1.42594
				0.601156	-0.362748	0.60124	-2.3661
				0.601462	-0.411495	0.601545	-1.86986
				0.601768	-0.940234	0.601851	-2.53003
				0.602073	-1.33221	0.602156	-2.6915
				0.602379	-0.788568	0.602462	-2.82434
				0.602684	-0.0888422	0.602767	-2.98291
				0.60299	0.706908	0.603073	-2.06858
				0.603295	-0.225984	0.603378	-1.00629
				0.603601	-0.293912	0.603684	-0.218031
				0.603906	-0.29511	0.603989	-0.218764
				0.604212	-0.121617	0.604295	-0.0861926
				0.604517	0.852971	0.604601	0.265674
				0.604823	0.369369	0.604906	-0.214708
				0.605128	-0.0748981	0.605212	-0.243744
				0.605434	-2.03258	0.605517	0.363586
				0.60574	-1.61704	0.605823	0.835636
				0.606045	-0.439849	0.606128	-2.52924e-05
				0.606351	-1.01914	0.606434	-0.539432
				0.606656	-0.69924	0.606739	-0.395515
				0.606962	-0.399737	0.607045	0.0985937
				0.607267	-1.54047	0.60735	0.431191
				0.607573	-1.738	0.607656	0.714824
				0.607878	-1.02515	0.607961	0.0292449
				0.608184	0.526338	0.608267	-1.56896
				0.608489	1.03574	0.608572	-1.54608
				0.608795	1.44322	0.608878	-1.29272
				0.6091	1.07566	0.609184	-0.876465
				0.609406	1.15137	0.609489	-1.17434
				0.609711	1.32893	0.609795	-2.47239
				0.610017	-0.356007	0.6101	-2.20766
[truncated: 14,369 more rows]

## Sheet: Fig. 1b
				Time (h)	GSH	SEM	GSH+DIBDO	SEM
				0	100	3.41272	100	2.03669
				2	106.268	5.32533	90.1979	3.23451
				4	107.717	2.68073	78.0975	1.84654
				6	108.572	3.34037	61.481	0.537398
				8	108.596	7.75632	51.4146	2.90013
				10	108.113	6.21575	44.4049	1.1621
				12	107.94	6.05721	35.3382	0.293194

## Sheet: Fig.1c
										H2O
										I2 (20 μL, 5 mM)
										NaI (50 μL, 4 mM)
										NaI (50 μL, 4 mM) with H2O2 (NaI + H2O2)
										DIBDO (50 μL, 2 mM)
										DIBDO (50 μL, 2 mM) with GSH (DIBDO + GSH)
										DIBDO (50 μL, 2 mM) with GSH and H2O2 (DIBDO + GSH + H2O2)
										DIBDO (50 μL, 2 mM) with H2O2 (DIBDO + H2O2)

## Sheet: Fig. 1e
				Wavelength (nm)	I-+H2O2	DIBDO+GSH +H2O2	DIBDO+H2O2
				850	0.549	0.849	0.005
				849	0.546	0.843	0.005
				848	0.542	0.838	0.005
				847	0.538	0.832	0.005
				846	0.534	0.826	0.005
				845	0.531	0.82	0.005
				844	0.527	0.814	0.005
				843	0.523	0.809	0.005
				842	0.519	0.803	0.005
				841	0.515	0.797	0.005
				840	0.511	0.791	0.005
				839	0.506	0.784	0.005
				838	0.502	0.778	0.005
				837	0.498	0.771	0.005
				836	0.494	0.765	0.005
				835	0.49	0.759	0.005
				834	0.486	0.753	0.005
				833	0.481	0.746	0.005
				832	0.477	0.74	0.005
				831	0.473	0.733	0.005
				830	0.469	0.726	0.005
				829	0.464	0.72	0.005
				828	0.46	0.713	0.005
				827	0.456	0.706	0.004
				826	0.451	0.7	0.004
				825	0.447	0.693	0.004
				824	0.443	0.686	0.004
				823	0.438	0.68	0.004
				822	0.434	0.673	0.004
				821	0.43	0.666	0.004
				820	0.425	0.66	0.004
				819	0.421	0.653	0.004
				818	0.417	0.646	0.004
				817	0.413	0.64	0.004
				816	0.408	0.633	0.004
				815	0.404	0.627	0.004
				814	0.4	0.62	0.004
				813	0.395	0.614	0.004
				812	0.391	0.607	0.004
				811	0.387	0.6	0.004
				810	0.383	0.594	0.004
				809	0.378	0.587	0.004
				808	0.374	0.581	0.004
				807	0.37	0.574	0.004
				806	0.365	0.568	0.004
				805	0.361	0.561	0.004
				804	0.357	0.555	0.004
				803	0.353	0.549	0.004
				802	0.349	0.543	0.004
				801	0.345	0.536	0.004
				800	0.341	0.53	0.003
				799	0.337	0.524	0.004
				798	0.333	0.518	0.003
				797	0.329	0.512	0.003
				796	0.325	0.506	0.003
				795	0.321	0.501	0.003
				794	0.318	0.495	0.003
				793	0.314	0.489	0.003
				792	0.311	0.483	0.003
				791	0.307	0.478	0.003
				790	0.304	0.473	0.003
				789	0.3	0.467	0.003
				788	0.297	0.462	0.003
				787	0.293	0.457	0.003
				786	0.29	0.451	0.003
				785	0.287	0.446	0.003
				784	0.283	0.441	0.003
				783	0.28	0.437	0.003
				782	0.277	0.432	0.003
				781	0.274	0.427	0.003
				780	0.271	0.423	0.003
				779	0.268	0.419	0.003
				778	0.265	0.415	0.003
				777	0.262	0.41	0.003
				776	0.26	0.406	0.003
				775	0.257	0.403	0.003
				774	0.254	0.399	0.003
				773	0.252	0.395	0.003
				772	0.249	0.392	0.002
				771	0.247	0.389	0.002
				770	0.245	0.386	0.002
				769	0.243	0.383	0.002
				768	0.241	0.38	0.002
				767	0.24	0.378	0.002
				766	0.238	0.375	0.002
				765	0.236	0.373	0.002
				764	0.235	0.372	0.002
				763	0.234	0.37	0.002
				762	0.233	0.368	0.002
				761	0.234	0.368	0.002
				760	0.233	0.368	0.002
				759	0.232	0.367	0.002
				758	0.232	0.366	0.002
				757	0.231	0.366	0.002
				756	0.231	0.366	0.002
				755	0.231	0.366	0.002
				754	0.231	0.367	0.002
				753	0.232	0.367	0.002
				752	0.232	0.368	0.002
				751	0.233	0.369	0.002
				750	0.234	0.371	0.002
				749	0.236	0.373	0.002
				748	0.237	0.375	0.002
				747	0.239	0.378	0.002
				746	0.241	0.381	0.002
				745	0.243	0.384	0.002
				744	0.245	0.387	0.002
				743	0.247	0.391	0.002
				742	0.25	0.395	0.002
				741	0.253	0.399	0.002
				740	0.256	0.404	0.002
				739	0.259	0.409	0.002
				738	0.263	0.414	0.002
				737	0.267	0.42	0.002
				736	0.27	0.426	0.002
				735	0.275	0.433	0.002
				734	0.279	0.44	0.002
				733	0.284	0.447	0.002
				732	0.289	0.454	0.002
				731	0.294	0.463	0.002
				730	0.3	0.471	0.002
				729	0.305	0.48	0.002
				728	0.312	0.489	0.002
				727	0.318	0.499	0.002
				726	0.323	0.509	0.002
				725	0.331	0.519	0.002
				724	0.339	0.53	0.002
				723	0.346	0.541	0.002
				722	0.353	0.552	0.002
				721	0.361	0.564	0.002
				720	0.369	0.577	0.002
				719	0.377	0.589	0.002
				718	0.387	0.603	0.003
				717	0.396	0.616	0.003
				716	0.405	0.63	0.003
				715	0.414	0.645	0.003
				714	0.424	0.659	0.003
				713	0.434	0.675	0.003
				712	0.445	0.69	0.003
				711	0.455	0.706	0.003
				710	0.466	0.722	0.003
				709	0.477	0.739	0.003
				708	0.488	0.756	0.003
				707	0.5	0.774	0.003
				706	0.511	0.791	0.003
				705	0.523	0.809	0.003
				704	0.535	0.827	0.003
				703	0.547	0.846	0.003
				702	0.559	0.864	0.004
				701	0.572	0.883	0.004
				700	0.584	0.902	0.004
				699	0.597	0.921	0.004
				698	0.611	0.94	0.004
				697	0.623	0.96	0.004
				696	0.636	0.98	0.004
				695	0.649	0.999	0.004
				694	0.662	1.02	0.004
				693	0.676	1.039	0.004
				692	0.689	1.059	0.004
				691	0.702	1.08	0.004
				690	0.715	1.1	0.005
				689	0.728	1.12	0.005
				688	0.742	1.14	0.005
				687	0.754	1.16	0.005
				686	0.768	1.18	0.005
				685	0.78	1.199	0.005
				684	0.793	1.219	0.005
				683	0.806	1.237	0.005
				682	0.818	1.256	0.005
				681	0.83	1.274	0.006
				680	0.842	1.292	0.006
				679	0.853	1.309	0.006
				678	0.865	1.327	0.006
				677	0.876	1.344	0.006
				676	0.887	1.36	0.006
				675	0.897	1.376	0.006
				674	0.907	1.392	0.006
				673	0.917	1.406	0.006
				672	0.926	1.42	0.006
				671	0.935	1.434	0.006
				670	0.944	1.447	0.006
				669	0.952	1.46	0.006
				668	0.959	1.472	0.006
				667	0.966	1.483	0.006
				666	0.973	1.493	0.007
				665	0.978	1.503	0.007
				664	0.985	1.51	0.007
				663	0.99	1.521	0.007
				662	0.995	1.529	0.007
				661	0.999	1.534	0.007
				660	1.003	1.542	0.007
				659	1.007	1.548	0.007
				658	1.01	1.552	0.007
				657	1.012	1.556	0.007
				656	1.014	1.56	0.007
				655	1.015	1.563	0.007
				654	1.015	1.565	0.007
				653	1.017	1.566	0.007
				652	1.016	1.566	0.007
				651	1.016	1.566	0.007
				650	1.016	1.565	0.007
				649	1.014	1.564	0.007
				648	1.013	1.561	0.007
				647	1.01	1.558	0.007
				646	1.007	1.554	0.007
				645	1.004	1.55	0.007
				644	1	1.544	0.007
				643	0.996	1.538	0.007
				642	0.992	1.532	0.007
				641	0.987	1.525	0.006
				640	0.982	1.517	0.007
				639	0.977	1.509	0.007
				638	0.971	1.501	0.007
				637	0.965	1.491	0.007
				636	0.958	1.481	0.006
				635	0.951	1.471	0.006
				634	0.944	1.461	0.006
				633	0.936	1.449	0.006
				632	0.929	1.437	0.006
				631	0.921	1.425	0.006
				630	0.912	1.413	0.006
				629	0.904	1.4	0.006
				628	0.895	1.387	0.006
				627	0.884	1.373	0.006
				626	0.876	1.36	0.006
				625	0.867	1.345	0.006
				624	0.858	1.331	0.006
				623	0.848	1.316	0.006
				622	0.838	1.301	0.006
				621	0.828	1.286	0.005
				620	0.818	1.271	0.005
				619	0.808	1.256	0.005
				618	0.798	1.24	0.005
				617	0.787	1.224	0.005
				616	0.777	1.209	0.005
				615	0.767	1.193	0.005
				614	0.756	1.176	0.005
				613	0.746	1.16	0.005
				612	0.734	1.144	0.005
				611	0.724	1.126	0.005
				610	0.713	1.11	0.005
				609	0.703	1.093	0.005
				608	0.692	1.077	0.004
				607	0.681	1.06	0.004
				606	0.67	1.044	0.004
				605	0.66	1.027	0.004
				604	0.648	1.01	0.004
				603	0.639	0.993	0.004
				602	0.628	0.977	0.004
				601	0.617	0.961	0.004
				600	0.607	0.945	0.004
				599	0.596	0.929	0.004
				598	0.586	0.913	0.004
				597	0.575	0.896	0.004
				596	0.565	0.88	0.004
				595	0.554	0.864	0.004
				594	0.544	0.848	0.003
				593	0.534	0.833	0.003
				592	0.524	0.817	0.003
				591	0.514	0.801	0.004
				590	0.503	0.786	0.003
				589	0.494	0.771	0.003
				588	0.483	0.756	0.003
				587	0.474	0.741	0.003
				586	0.465	0.726	0.003
				585	0.455	0.711	0.003
				584	0.446	0.697	0.003
				583	0.437	0.683	0.003
				582	0.428	0.669	0.003
				581	0.419	0.655	0.003
				580	0.411	0.642	0.003
				579	0.402	0.628	0.003
				578	0.393	0.615	0.003
				577	0.385	0.602	0.002
				576	0.377	0.59	0.002
				575	0.369	0.577	0.002
				574	0.361	0.565	0.002
				573	0.353	0.553	0.002
				572	0.346	0.541	0.002
				571	0.338	0.529	0.002
				570	0.33	0.517	0.002
				569	0.323	0.506	0.002
				568	0.315	0.495	0.002
				567	0.309	0.484	0.002
				566	0.302	0.473	0.002
				565	0.295	0.463	0.002
				564	0.288	0.453	0.002
				563	0.282	0.443	0.002
				562	0.276	0.434	0.002
				561	0.269	0.424	0.002
				560	0.263	0.415	0.002
				559	0.257	0.406	0.002
				558	0.252	0.397	0.002
				557	0.246	0.389	0.002
				556	0.241	0.38	0.002
				555	0.235	0.372	0.002
				554	0.231	0.364	0.002
				553	0.225	0.356	0.001
				552	0.22	0.349	0.002
				551	0.216	0.341	0.001
				550	0.211	0.334	0.001
				549	0.206	0.327	0.001
				548	0.202	0.32	0.002
				547	0.198	0.313	0.001
				546	0.194	0.306	0.001
				545	0.189	0.3	0.001
				544	0.186	0.294	0.001
				543	0.182	0.288	0.001
				542	0.177	0.282	0.001
				541	0.174	0.276	0.001
				540	0.17	0.271	0.001
				539	0.167	0.265	0.001
				538	0.163	0.26	0.001
				537	0.16	0.255	0.001
				536	0.157	0.25	0.001
				535	0.154	0.245	0.001
				534	0.151	0.24	0.001
				533	0.148	0.236	0.001
				532	0.145	0.231	0.001
				531	0.141	0.227	0.001
				530	0.139	0.223	0.001
				529	0.136	0.219	0.001
				528	0.134	0.215	0.001
				527	0.131	0.211	0.001
				526	0.129	0.207	0.001
				525	0.127	0.204	0.001
				524	0.125	0.201	0.001
				523	0.122	0.197	0.001
				522	0.12	0.194	0.001
				521	0.117	0.191	0.001
				520	0.116	0.188	0.001
				519	0.114	0.185	0.001
				518	0.112	0.183	0.001
				517	0.11	0.18	0.001
				516	0.109	0.177	0.001
				515	0.107	0.175	0.001
				514	0.106	0.173	0.001
				513	0.104	0.17	0.001
				512	0.103	0.168	0.001
				511	0.102	0.166	0.001
				510	0.099	0.164	0.001
				509	0.098	0.162	0.001
				508	0.097	0.16	0.001
				507	0.096	0.158	0.001
				506	0.095	0.157	0.001
				505	0.09	0.152	0.001
				504	0.09	0.15	0.001
				503	0.089	0.149	0.002
				502	0.088	0.148	0.001
				501	0.087	0.147	0.001
				500	0.086	0.146	0.001
				499	0.085	0.145	0.001
				498	0.084	0.144	0.001
				497	0.084	0.143	0.001
				496	0.083	0.143	0.001
				495	0.083	0.143	0.001
				494	0.083	0.142	0.001
				493	0.083	0.142	0.001
				492	0.083	0.142	0.001
				491	0.082	0.142	0.001
				490	0.082	0.143	0.001
				489	0.082	0.143	0.001
				488	0.082	0.144	0.001
				487	0.082	0.145	0.001
				486	0.083	0.146	0.001
				485	0.084	0.148	0.001
				484	0.083	0.15	0.001
				483	0.084	0.152	0.001
				482	0.084	0.154	0.001
				481	0.085	0.156	0.001
				480	0.084	0.159	0.001
				479	0.088	0.162	0.001
				478	0.089	0.166	0.001
				477	0.092	0.17	0.001
				476	0.094	0.175	0.001
				475	0.096	0.18	0.001
				474	0.101	0.186	0.001
				473	0.104	0.192	0.002
				472	0.109	0.199	0.001
				471	0.113	0.207	0.002
				470	0.118	0.216	0.001
				469	0.124	0.225	0.002
				468	0.129	0.235	0.002
				467	0.136	0.246	0.002
				466	0.142	0.256	0.002
				465	0.148	0.267	0.003
				464	0.156	0.277	0.003
				463	0.162	0.288	0.003
				462	0.168	0.297	0.003
				461	0.173	0.306	0.003
				460	0.177	0.315	0.003
				459	0.18	0.322	0.003
				458	0.185	0.328	0.004
				457	0.188	0.334	0.003
				456	0.191	0.338	0.003
				455	0.192	0.342	0.003
				454	0.194	0.345	0.003
				453	0.195	0.348	0.003
				452	0.196	0.349	0.002
				451	0.196	0.35	0.002
				450	0.195	0.35	0.003

## Sheet: Fig. 1f
				Magnetic fields (Gs)	DMPO+DIBDO+GSH+H2O2	TEMP+DIBDO+GSH+H2O2
				3400	-0.09774	-0.06533
				3400.1	-0.07129	-0.06968
				3400.2	-0.06591	-0.07687
				3400.3	-0.07687	-0.06859
				3400.4	-0.05392	-0.05472
				3400.5	-0.04639	-0.05807
				3400.6	-0.08394	-0.05814
				3400.7	-0.07817	-0.07091
				3400.8	-0.06089	-0.07342
				3400.9	-0.06425	-0.08548
				3401	-0.02251	-0.06
				3401.1	-0.07636	-0.04606
				3401.2	-0.05966	-0.05723
				3401.3	-0.0629	-0.08944
				3401.4	-0.08377	-0.06109
				3401.5	-0.10087	-0.07001
				3401.6	-0.09906	-0.0696
				3401.7	-0.07817	-0.03749
				3401.8	-0.08116	-0.06029
				3401.9	-0.04924	-0.11827
				3402	-0.08673	-0.04244
				3402.1	-0.07798	-0.06811
				3402.2	-0.08268	-0.06714
				3402.3	-0.09064	-0.07202
				3402.4	-0.0608	-0.06193
				3402.5	-0.06751	-0.05332
				3402.6	-0.06447	-0.06241
				3402.7	-0.09117	-0.05978
				3402.8	-0.08973	-0.0856
				3402.9	-0.07366	-0.0505
				3403	-0.07848	-0.0815
				3403.1	-0.07086	-0.04951
				3403.2	-0.09407	-0.07643
				3403.3	-0.06116	-0.06196
				3403.4	-0.09754	-0.07127
				3403.5	-0.10314	-0.07175
				3403.6	-0.09448	-0.07969
				3403.7	-0.07431	-0.05607
				3403.8	-0.09426	-0.09055
				3403.9	-0.11067	-0.0718
				3404	-0.08427	-0.03653
				3404.1	-0.06707	-0.05192
				3404.2	-0.07667	-0.04989
				3404.3	-0.07513	-0.06558
				3404.4	-0.05906	-0.0926
				3404.5	-0.08751	-0.06483
				3404.6	-0.07663	-0.04931
				3404.7	-0.10678	-0.06719
				3404.8	-0.05962	-0.06719
				3404.9	-0.09482	-0.07074
				3405	-0.09453	-0.06155
				3405.1	-0.07122	-0.0511
				3405.2	-0.1138	-0.05537
				3405.3	-0.08924	-0.0655
				3405.4	-0.07139	-0.06977
				3405.5	-0.08251	-0.07986
				3405.6	-0.07021	-0.07081
				3405.7	-0.07356	-0.07798
				3405.8	-0.08688	-0.07416
				3405.9	-0.09788	-0.05074
				3406	-0.0856	-0.06169
				3406.1	-0.08657	-0.0602
				3406.2	-0.08808	-0.04475
				3406.3	-0.07474	-0.07971
				3406.4	-0.0758	-0.05812
				3406.5	-0.09132	-0.0449
				3406.6	-0.07472	-0.0559
				3406.7	-0.0814	-0.06746
				3406.8	-0.09139	-0.06775
				3406.9	-0.08295	-0.06275
				3407	-0.06623	-0.05332
				3407.1	-0.08471	-0.03103
				3407.2	-0.08164	-0.07971
				3407.3	-0.08188	-0.09047
				3407.4	-0.07691	-0.05969
				3407.5	-0.07667	-0.06138
				3407.6	-0.09774	-0.03899
				3407.7	-0.09971	-0.05703
				3407.8	-0.08145	-0.07962
				3407.9	-0.05614	-0.07909
				3408	-0.07006	-0.05535
				3408.1	-0.09725	-0.06208
				3408.2	-0.09865	-0.07629
				3408.3	-0.08391	-0.07139
				3408.4	-0.1063	-0.0462
				3408.5	-0.08256	-0.04285
				3408.6	-0.07822	-0.06801
				3408.7	-0.09489	-0.047
				3408.8	-0.08852	-0.04263
				3408.9	-0.09397	-0.05351
				3409	-0.0532	-0.07221
				3409.1	-0.09132	-0.07433
				3409.2	-0.08748	-0.07998
				3409.3	-0.08225	-0.05349
				3409.4	-0.09911	-0.05317
				3409.5	-0.08321	-0.04982
				3409.6	-0.10741	-0.05363
				3409.7	-0.08415	-0.05525
				3409.8	-0.04895	-0.06929
				3409.9	-0.08063	-0.0613
				3410	-0.07187	-0.09067
				3410.1	-0.07134	-0.06485
				3410.2	-0.09735	-0.05889
				3410.3	-0.08439	-0.05819
				3410.4	-0.05414	-0.07001
				3410.5	-0.07667	-0.07161
				3410.6	-0.09325	-0.036
				3410.7	-0.09851	-0.06053
				3410.8	-0.08406	-0.03998
				3410.9	-0.06953	-0.03805
				3411	-0.07892	-0.06114
				3411.1	-0.06758	-0.06946
				3411.2	-0.1007	-0.08579
				3411.3	-0.07851	-0.06907
				3411.4	-0.09942	-0.07986
				3411.5	-0.05276	-0.07214
				3411.6	-0.08688	-0.03525
				3411.7	-0.09375	-0.05001
				3411.8	-0.06746	-0.08179
				3411.9	-0.06722	-0.06611
				3412	-0.07928	-0.07245
				3412.1	-0.0816	-0.07843
				3412.2	-0.07194	-0.06895
				3412.3	-0.05262	-0.05892
				3412.4	-0.09554	-0.08936
				3412.5	-0.08015	-0.03023
				3412.6	-0.08116	-0.04483
				3412.7	-0.0746	-0.06196
				3412.8	-0.0649	-0.06835
				3412.9	-0.08099	-0.07016
				3413	-0.07001	-0.03749
				3413.1	-0.09913	-0.06425
				3413.2	-0.06391	-0.06847
				3413.3	-0.09018	-0.06719
				3413.4	-0.08512	-0.05937
				3413.5	-0.06772	-0.06782
				3413.6	-0.06586	-0.06005
				3413.7	-0.08205	-0.04999
				3413.8	-0.08731	-0.04765
				3413.9	-0.06058	-0.06439
				3414	-0.07368	-0.06599
				3414.1	-0.0718	-0.07684
				3414.2	-0.08186	-0.0524
				3414.3	-0.08432	-0.06743
				3414.4	-0.0676	-0.07564
				3414.5	-0.07139	-0.07337
				3414.6	-0.08184	-0.06912
				3414.7	-0.10608	-0.04319
				3414.8	-0.08003	-0.06285
				3414.9	-0.06239	-0.05346
				3415	-0.1146	-0.07426
				3415.1	-0.05805	-0.04905
				3415.2	-0.06668	-0.07501
				3415.3	-0.08483	-0.07465
				3415.4	-0.07199	-0.08548
				3415.5	-0.0615	-0.08138
				3415.6	-0.11294	-0.08193
				3415.7	-0.08509	-0.05778
				3415.8	-0.06637	-0.08003
				3415.9	-0.05395	-0.07675
				3416	-0.07436	-0.09974
				3416.1	-0.04777	-0.0732
				3416.2	-0.04418	-0.07802
				3416.3	-0.07689	-0.04958
				3416.4	-0.08917	-0.08063
				3416.5	-0.09663	-0.06039
				3416.6	-0.08198	-0.06837
				3416.7	-0.04743	-0.07231
				3416.8	-0.07211	-0.08594
				3416.9	-0.06758	-0.09807
				3417	-0.08229	-0.09506
				3417.1	-0.09141	-0.08377
				3417.2	-0.0898	-0.08036
				3417.3	-0.05672	-0.06635
				3417.4	-0.0795	-0.09016
				3417.5	-0.09416	-0.06365
				3417.6	-0.08333	-0.07897
				3417.7	-0.07255	-0.07105
				3417.8	-0.10345	-0.04171
				3417.9	-0.07515	-0.07793
				3418	-0.09651	-0.05853
				3418.1	-0.04531	-0.06343
				3418.2	-0.05399	-0.08201
				3418.3	-0.09484	-0.03749
				3418.4	-0.08866	-0.07655
				3418.5	-0.04058	-0.04671
				3418.6	-0.06517	-0.0504
				3418.7	-0.08244	-0.06536
				3418.8	-0.0988	-0.06468
				3418.9	-0.07882	-0.038
				3419	-0.10092	-0.0629
				3419.1	-0.06229	-0.05783
				3419.2	-0.11791	-0.07564
				3419.3	-0.06596	-0.06702
				3419.4	-0.05913	-0.03781
				3419.5	-0.08471	-0.08461
				3419.6	-0.0634	-0.08229
				3419.7	-0.06895	-0.07332
				3419.8	-0.05662	-0.06808
				3419.9	-0.08512	-0.07969
				3420	-0.07453	-0.07708
				3420.1	-0.07416	-0.05911
				3420.2	-0.08447	-0.05892
				3420.3	-0.06652	-0.08541
				3420.4	-0.09646	-0.03561
				3420.5	-0.06415	-0.07824
				3420.6	-0.05807	-0.06374
				3420.7	-0.0827	-0.05006
				3420.8	-0.07766	-0.08442
				3420.9	-0.0765	-0.02941
				3421	-0.0663	-0.05525
				3421.1	-0.08145	-0.08816
				3421.2	-0.05175	-0.05412
				3421.3	-0.08032	-0.0608
				3421.4	-0.0836	-0.07274
				3421.5	-0.09718	-0.00258
				3421.6	-0.06625	-0.07786
				3421.7	-0.06254	-0.0519
				3421.8	-0.06982	-0.06295
				3421.9	-0.09407	-0.05925
				3422	-0.08606	-0.06097
				3422.1	-0.08965	-0.08319
				3422.2	-0.05206	-0.09392
				3422.3	-0.08642	-0.05578
				3422.4	-0.0779	-0.0477
				3422.5	-0.06538	-0.05592
				3422.6	-0.09723	-0.07026
				3422.7	-0.07057	-0.09002
				3422.8	-0.08509	-0.06898
				3422.9	-0.05134	-0.09412
				3423	-0.09016	-0.07921
				3423.1	-0.06558	-0.08034
				3423.2	-0.0912	-0.05947
				3423.3	-0.09009	-0.0457
				3423.4	-0.06143	-0.06167
				3423.5	-0.07827	-0.09144
				3423.6	-0.08201	-0.06613
				3423.7	-0.09088	-0.07631
				3423.8	-0.07156	-0.06323
				3423.9	-0.0759	-0.0705
				3424	-0.07979	-0.08032
				3424.1	-0.11026	-0.0664
				3424.2	-0.08825	-0.03086
				3424.3	-0.08266	-0.08951
				3424.4	-0.0607	-0.04637
				3424.5	-0.10714	-0.08673
				3424.6	-0.06545	-0.05981
				3424.7	-0.08649	-0.06311
				3424.8	-0.05182	-0.06275
				3424.9	-0.09059	-0.07255
				3425	-0.06485	-0.0291
				3425.1	-0.08895	-0.06743
				3425.2	-0.09453	-0.05646
				3425.3	-0.08307	-0.07964
				3425.4	-0.08767	-0.06106
				3425.5	-0.09429	-0.08936
				3425.6	-0.08068	-0.04181
				3425.7	-0.09045	-0.04104
				3425.8	-0.08558	-0.07033
				3425.9	-0.08681	-0.06483
				3426	-0.10102	-0.06104
				3426.1	-0.09279	-0.06102
				3426.2	-0.08336	-0.05074
				3426.3	-0.0815	-0.03344
				3426.4	-0.08584	-0.09098
				3426.5	-0.09622	-0.06987
				3426.6	-0.08529	-0.0816
				3426.7	-0.04065	-0.07453
				3426.8	-0.07858	-0.06249
				3426.9	-0.08743	-0.06842
				3427	-0.08584	-0.05286
				3427.1	-0.09479	-0.08673
				3427.2	-0.07814	-0.03793
				3427.3	-0.06466	-0.05805
				3427.4	-0.08789	-0.08258
				3427.5	-0.08722	-0.07909
				3427.6	-0.07373	-0.07621
				3427.7	-0.09848	-0.05935
				3427.8	-0.0456	-0.06866
				3427.9	-0.06895	-0.0593
				3428	-0.06763	-0.04717
				3428.1	-0.08582	-0.04854
				3428.2	-0.06683	-0.08644
				3428.3	-0.0677	-0.08131
				3428.4	-0.06302	-0.10398
				3428.5	-0.08698	-0.06169
				3428.6	-0.08406	-0.08244
				3428.7	-0.07636	-0.03455
				3428.8	-0.09967	-0.06492
				3428.9	-0.0655	-0.05875
				3429	-0.085	-0.05836
				3429.1	-0.05735	-0.06755
				3429.2	-0.08205	-0.08145
				3429.3	-0.10225	-0.05419
				3429.4	-0.07605	-0.06878
				3429.5	-0.07223	-0.05798
				3429.6	-0.09494	-0.0835
				3429.7	-0.10784	-0.07583
				3429.8	-0.05662	-0.0732
				3429.9	-0.07416	-0.07568
				3430	-0.06555	-0.0717
				3430.1	-0.09344	-0.0863
				3430.2	-0.0717	-0.06649
				3430.3	-0.07564	-0.07071
				3430.4	-0.04427	-0.06695
				3430.5	-0.05173	-0.1049
				3430.6	-0.07238	-0.05532
				3430.7	-0.05653	-0.05925
				3430.8	-0.08164	-0.0676
				3430.9	-0.06456	-0.06886
				3431	-0.07421	-0.09597
				3431.1	-0.04562	-0.06114
				3431.2	-0.07856	-0.06473
				3431.3	-0.07433	-0.08929
				3431.4	-0.09018	-0.04111
				3431.5	-0.05957	-0.07465
				3431.6	-0.05918	-0.058
				3431.7	-0.09033	-0.098
				3431.8	-0.10104	-0.07166
				3431.9	-0.09016	-0.06751
				3432	-0.04931	-0.08722
				3432.1	-0.08348	-0.06806
				3432.2	-0.09619	-0.07313
				3432.3	-0.08488	-0.04345
				3432.4	-0.08876	-0.07052
				3432.5	-0.08878	-0.03042
				3432.6	-0.06128	-0.07301
				3432.7	-0.07527	-0.03633
				3432.8	-0.08162	-0.07691
				3432.9	-0.08024	-0.06198
				3433	-0.10312	-0.06048
				3433.1	-0.107	-0.08239
				3433.2	-0.07047	-0.06994
				3433.3	-0.09209	-0.06451
				3433.4	-0.11663	-0.08649
				3433.5	-0.06944	-0.05983
				3433.6	-0.08543	-0.05814
				3433.7	-0.08505	-0.06229
				3433.8	-0.06656	-0.07503
				3433.9	-0.0663	-0.0622
				3434	-0.08599	-0.08036
				3434.1	-0.06673	-0.05662
				3434.2	-0.08734	-0.06828
				3434.3	-0.06128	-0.05151
				3434.4	-0.08044	-0.06649
				3434.5	-0.08698	-0.07566
				3434.6	-0.09482	-0.08683
				3434.7	-0.07368	-0.06488
				3434.8	-0.0724	-0.05177
				3434.9	-0.09655	-0.06314
				3435	-0.07421	-0.05076
				3435.1	-0.08825	-0.05723
				3435.2	-0.0657	-0.04755
				3435.3	-0.07552	-0.06852
				3435.4	-0.08948	-0.09416
				3435.5	-0.07974	-0.08495
				3435.6	-0.08526	-0.0621
				3435.7	-0.06579	-0.04017
				3435.8	-0.08823	-0.07035
				3435.9	-0.09404	-0.06244
				3436	-0.09385	-0.07445
				3436.1	-0.07194	-0.0635
				3436.2	-0.078	-0.08268
				3436.3	-0.08121	-0.04874
				3436.4	-0.08188	-0.05769
				3436.5	-0.05486	-0.03469
				3436.6	-0.09002	-0.0786
				3436.7	-0.09356	-0.07904
				3436.8	-0.05448	-0.05822
				3436.9	-0.0808	-0.05185
				3437	-0.08852	-0.05358
				3437.1	-0.05134	-0.06299
				3437.2	-0.06263	-0.05124
				3437.3	-0.10203	-0.08145
				3437.4	-0.09023	-0.04828
				3437.5	-0.05274	-0.05033
				3437.6	-0.07474	-0.07711
				3437.7	-0.08041	-0.07207
				3437.8	-0.07983	-0.07028
				3437.9	-0.08302	-0.04466
				3438	-0.06413	-0.07414
				3438.1	-0.05163	-0.06678
				3438.2	-0.07819	-0.04104
				3438.3	-0.08432	-0.05906
				3438.4	-0.07916	-0.05349
				3438.5	-0.06743	-0.04229
				3438.6	-0.10263	-0.04205
				3438.7	-0.07672	-0.06089
				3438.8	-0.09344	-0.06956
				3438.9	-0.09783	-0.05503
				3439	-0.10628	-0.03337
				3439.1	-0.07416	-0.05083
				3439.2	-0.06425	-0.09682
				3439.3	-0.09525	-0.0429
				3439.4	-0.08591	-0.04753
				3439.5	-0.06406	-0.06237
				3439.6	-0.07928	-0.08734
				3439.7	-0.08237	-0.05643
				3439.8	-0.09607	-0.089
				3439.9	-0.08184	-0.0746
				3440	-0.08398	-0.05071
				3440.1	-0.09021	-0.07431
				3440.2	-0.08898	-0.0544
				3440.3	-0.06208	-0.06483
				3440.4	-0.09305	-0.05095
				3440.5	-0.11721	-0.06548
				3440.6	-0.07523	-0.06251
				3440.7	-0.09337	-0.07038
				3440.8	-0.08398	-0.04116
				3440.9	-0.09725	-0.06268
				3441	-0.08193	-0.07653
				3441.1	-0.10406	-0.04594
				3441.2	-0.0746	-0.05424
				3441.3	-0.07156	-0.08806
				3441.4	-0.08053	-0.07754
				3441.5	-0.05855	-0.09983
				3441.6	-0.07069	-0.05383
				3441.7	-0.05829	-0.05858
				3441.8	-0.07916	-0.09269
				3441.9	-0.06881	-0.06205
				3442	-0.08801	-0.06379
				3442.1	-0.0786	-0.09457
				3442.2	-0.08176	-0.08162
				3442.3	-0.07351	-0.04845
				3442.4	-0.07544	-0.08471
				3442.5	-0.08292	-0.04442
				3442.6	-0.08449	-0.07424
				3442.7	-0.08731	-0.06239
				3442.8	-0.08659	-0.06702
				3442.9	-0.10215	-0.08333
				3443	-0.10319	-0.05747
				3443.1	-0.0925	-0.05573
				3443.2	-0.07356	-0.05769
				3443.3	-0.08085	-0.07296
				3443.4	-0.08661	-0.07518
				3443.5	-0.0932	-0.07339
				3443.6	-0.10126	-0.09733
				3443.7	-0.07679	-0.06948
				3443.8	-0.1009	-0.07088
				3443.9	-0.07699	-0.07134
				3444	-0.09595	-0.04606
				3444.1	-0.07995	-0.07959
				3444.2	-0.10531	-0.05822
				3444.3	-0.09624	-0.06712
				3444.4	-0.08548	-0.08348
				3444.5	-0.08391	-0.04775
				3444.6	-0.09076	-0.08056
				3444.7	-0.07621	-0.07187
				3444.8	-0.0953	-0.04309
				3444.9	-0.10567	-0.06847
				3445	-0.0746	-0.07882
				3445.1	-0.09581	-0.0517
				3445.2	-0.0885	-0.05011
				3445.3	-0.08442	-0.07585
				3445.4	-0.0704	-0.08372
				3445.5	-0.07173	-0.05404
				3445.6	-0.08755	-0.05925
				3445.7	-0.08729	-0.03146
				3445.8	-0.09093	-0.05315
				3445.9	-0.10734	-0.07537
				3446	-0.06425	-0.02579
				3446.1	-0.07006	-0.06365
				3446.2	-0.09197	-0.0725
				3446.3	-0.05173	-0.04594
				3446.4	-0.09221	-0.06039
				3446.5	-0.08584	-0.09373
				3446.6	-0.06888	-0.07684
				3446.7	-0.07221	-0.03776
				3446.8	-0.05453	-0.06164
				3446.9	-0.08647	-0.06075
				3447	-0.09122	-0.05539
				3447.1	-0.09149	-0.07974
				3447.2	-0.0696	-0.06615
				3447.3	-0.03293	-0.07214
				3447.4	-0.08608	-0.10008
				3447.5	-0.07414	-0.10657
				3447.6	-0.05983	-0.06027
				3447.7	-0.08782	-0.04364
				3447.8	-0.08314	-0.08227
				3447.9	-0.07933	-0.06427
				3448	-0.10493	-0.06924
				3448.1	-0.08746	-0.05223
				3448.2	-0.08669	-0.0696
				3448.3	-0.07829	-0.08596
				3448.4	-0.11199	-0.07822
				3448.5	-0.10625	-0.07346
				3448.6	-0.06215	-0.07115
				3448.7	-0.1007	-0.06724
				3448.8	-0.08403	-0.06753
				3448.9	-0.06234	-0.08058
				3449	-0.06927	-0.06999
				3449.1	-0.07395	-0.09129
				3449.2	-0.08381	-0.06369
				3449.3	-0.08186	-0.08121
				3449.4	-0.09988	-0.10307
				3449.5	-0.08673	-0.06254
				3449.6	-0.08348	-0.08106
				3449.7	-0.09494	-0.07904
				3449.8	-0.07991	-0.08816
				3449.9	-0.06975	-0.04393
				3450	-0.08251	-0.06794
				3450.1	-0.10425	-0.04273
				3450.2	-0.08883	-0.04266
				3450.3	-0.06541	-0.08032
				3450.4	-0.06367	-0.07453
				3450.5	-0.09327	-0.08225
				3450.6	-0.05942	-0.0572
				3450.7	-0.08297	-0.07856
				3450.8	-0.07228	-0.06835
				3450.9	-0.0814	-0.07532
				3451	-0.06034	-0.05607
				3451.1	-0.07757	-0.07547
				3451.2	-0.08193	-0.05749
				3451.3	-0.05636	-0.05378
				3451.4	-0.04931	-0.05486
				3451.5	-0.06608	-0.05971
				3451.6	-0.07629	-0.06847
				3451.7	-0.09211	-0.0689
				3451.8	-0.07998	-0.07289
				3451.9	-0.07699	-0.07802
				3452	-0.08097	-0.07899
				3452.1	-0.08726	-0.08102
				3452.2	-0.09725	-0.05233
				3452.3	-0.09752	-0.07407
				3452.4	-0.0684	-0.06919
				3452.5	-0.09192	-0.08372
				3452.6	-0.09537	-0.10835
				3452.7	-0.06548	-0.06512
				3452.8	-0.10254	-0.05132
				3452.9	-0.07877	-0.10963
				3453	-0.06393	-0.07194
				3453.1	-0.098	-0.1048
				3453.2	-0.08468	-0.09877
				3453.3	-0.11074	-0.06311
				3453.4	-0.10435	-0.05349
				3453.5	-0.0725	-0.0683
				3453.6	-0.07462	-0.07067
				3453.7	-0.06188	-0.07761
				3453.8	-0.07822	-0.08531
				3453.9	-0.07684	-0.08097
				3454	-0.09267	-0.09057
				3454.1	-0.08386	-0.05416
				3454.2	-0.09233	-0.04893
				3454.3	-0.08261	-0.05392
				3454.4	-0.07578	-0.08746
				3454.5	-0.10611	-0.08326
				3454.6	-0.08365	-0.06862
				3454.7	-0.08618	-0.10338
				3454.8	-0.085	-0.06905
				3454.9	-0.06666	-0.07281
				3455	-0.09122	-0.0648
				3455.1	-0.04473	-0.04804
				3455.2	-0.07607	-0.06736
				3455.3	-0.07921	-0.08106
				3455.4	-0.06816	-0.04516
				3455.5	-0.05194	-0.06393
				3455.6	-0.09204	-0.06883
				3455.7	-0.05091	-0.03817
				3455.8	-0.07042	-0.06468
				3455.9	-0.07663	-0.05525
				3456	-0.05629	-0.07576
				3456.1	-0.11134	-0.07267
				3456.2	-0.08273	-0.05744
				3456.3	-0.05781	-0.08239
				3456.4	-0.05947	-0.06637
				3456.5	-0.05255	-0.05672
				3456.6	-0.05477	-0.05646
				3456.7	-0.09839	-0.07619
				3456.8	-0.08111	-0.10584
				3456.9	-0.09026	-0.06536
				3457	-0.05795	-0.07127
				3457.1	-0.07969	-0.07754
				3457.2	-0.05744	-0.07969
				3457.3	-0.05067	-0.07899
				3457.4	-0.06956	-0.056
				3457.5	-0.05894	-0.07817
				3457.6	-0.07496	-0.08608
				3457.7	-0.07865	-0.07981
				3457.8	-0.06697	-0.07986
				3457.9	-0.09489	-0.06881
				3458	-0.06102	-0.08058
				3458.1	-0.06666	-0.06719
				3458.2	-0.07865	-0.06985
				3458.3	-0.06782	-0.06179
				3458.4	-0.06712	-0.08249
				3458.5	-0.09713	-0.05472
				3458.6	-0.08659	-0.06403
				3458.7	-0.09388	-0.02996
				3458.8	-0.07373	-0.06053
				3458.9	-0.09699	-0.09173
				3459	-0.10073	-0.09231
				3459.1	-0.07636	-0.0731
				3459.2	-0.06683	-0.08123
				3459.3	-0.09482	-0.09643
				3459.4	-0.08915	-0.06758
				3459.5	-0.06787	-0.06121
				3459.6	-0.08273	-0.07928
				3459.7	-0.08188	-0.06707
				3459.8	-0.076	-0.06734
				3459.9	-0.10336	-0.05689
				3460	-0.09445	-0.07814
				3460.1	-0.0594	-0.09836
				3460.2	-0.08184	-0.04866
				3460.3	-0.07704	-0.06541
				3460.4	-0.08302	-0.08145
				3460.5	-0.10225	-0.0731
				3460.6	-0.0662	-0.06644
				3460.7	-0.08396	-0.06649
				3460.8	-0.11129	-0.10623
				3460.9	-0.08777	-0.07105
				3461	-0.07156	-0.06355
				3461.1	-0.05551	-0.0636
				3461.2	-0.07267	-0.06007
				3461.3	-0.06799	-0.09004
				3461.4	-0.09018	-0.07877
				3461.5	-0.07609	-0.06543
				3461.6	-0.09614	-0.04193
				3461.7	-0.10087	-0.07523
				3461.8	-0.07204	-0.07127
				3461.9	-0.0779	-0.07153
				3462	-0.05568	-0.04372
				3462.1	-0.08381	-0.06352
				3462.2	-0.0745	-0.09281
				3462.3	-0.0476	-0.07255
				3462.4	-0.07069	-0.05923
				3462.5	-0.08181	-0.05677
				3462.6	-0.08022	-0.05904
				3462.7	-0.07202	-0.07966
				3462.8	-0.06492	-0.06432
				3462.9	-0.06603	-0.09071
				3463	-0.09146	-0.05602
				3463.1	-0.09708	-0.0671
				3463.2	-0.07843	-0.06413
				3463.3	-0.07518	-0.09385
				3463.4	-0.0712	-0.06533
				3463.5	-0.06454	-0.09069
				3463.6	-0.0917	-0.07595
				3463.7	-0.0503	-0.08794
				3463.8	-0.06444	-0.06968
				3463.9	-0.07455	-0.09342
				3464	-0.07605	-0.04521
				3464.1	-0.07359	-0.08314
				3464.2	-0.08459	-0.09337
				3464.3	-0.07793	-0.08688
				3464.4	-0.05713	-0.04881
				3464.5	-0.06693	-0.08369
				3464.6	-0.06355	-0.07824
				3464.7	-0.07518	-0.08555
				3464.8	-0.08529	-0.10063
				3464.9	-0.10365	-0.06521
				3465	-0.09578	-0.0696
				3465.1	-0.0601	-0.0669
				3465.2	-0.06922	-0.07923
				3465.3	-0.07498	-0.04642
				3465.4	-0.0697	-0.06039
				3465.5	-0.08852	-0.07202
				3465.6	-0.0946	-0.0911
				3465.7	-0.09158	-0.06422
				3465.8	-0.09281	-0.06507
				3465.9	-0.06594	-0.0725
				3466	-0.05279	-0.05016
				3466.1	-0.06147	-0.08912
				3466.2	-0.04948	-0.04439
				3466.3	-0.0553	-0.05151
				3466.4	-0.07537	-0.09245
				3466.5	-0.11161	-0.0864
				3466.6	-0.0898	-0.05095
				3466.7	-0.05161	-0.06326
				3466.8	-0.08936	-0.0504
				3466.9	-0.07737	-0.06036
				3467	-0.09742	-0.06864
				3467.1	-0.06676	-0.06678
				3467.2	-0.08989	-0.04451
				3467.3	-0.0856	-0.05771
				3467.4	-0.05882	-0.05773
				3467.5	-0.0843	-0.09964
				3467.6	-0.06833	-0.06989
				3467.7	-0.07677	-0.06664
				3467.8	-0.05233	-0.05718
				3467.9	-0.09325	-0.07276
				3468	-0.06032	-0.0821
				3468.1	-0.07339	-0.06374
				3468.2	-0.06413	-0.0559
				3468.3	-0.04442	-0.06772
				3468.4	-0.05679	-0.08208
				3468.5	-0.08842	-0.05744
				3468.6	-0.08138	-0.05489
				3468.7	-0.09815	-0.06089
				3468.8	-0.0724	-0.04562
				3468.9	-0.08176	-0.07026
				3469	-0.07373	-0.111
				3469.1	-0.06685	-0.09354
				3469.2	-0.04012	-0.02688
				3469.3	-0.08319	-0.0587
				3469.4	-0.06471	-0.05525
				3469.5	-0.06048	-0.09366
				3469.6	-0.05057	-0.07153
				3469.7	-0.0532	-0.05506
				3469.8	-0.05086	-0.06053
				3469.9	-0.06854	-0.06734
				3470	-0.0697	-0.06743
				3470.1	-0.07178	-0.03788
				3470.2	-0.05638	-0.04697
				3470.3	-0.05578	-0.08145
				3470.4	-0.05327	-0.0614
				3470.5	-0.02762	-0.07272
				3470.6	-0.04239	-0.06615
				3470.7	-0.07469	-0.05764
				3470.8	-0.04299	-0.05187
				3470.9	-0.02526	-0.06254
				3471	-0.02869	-0.05846
				3471.1	-0.03877	-0.05609
				3471.2	-0.01127	-0.04627
				3471.3	-0.02393	-0.04024
				3471.4	-0.08596	-0.03279
				3471.5	-0.07641	-0.05971
				3471.6	-0.09706	-0.04893
				3471.7	-0.10789	-0.06082
				3471.8	-0.14507	-0.0553
				3471.9	-0.13339	-0.05701
				3472	-0.14285	-0.05846
				3472.1	-0.11581	-0.06357
				3472.2	-0.14437	-0.0724
				3472.3	-0.11605	-0.04543
				3472.4	-0.10495	-0.05503
				3472.5	-0.08422	-0.07998
				3472.6	-0.10357	-0.03962
				3472.7	-0.11154	-0.03998
				3472.8	-0.1062	-0.06157
				3472.9	-0.09021	-0.06857
				3473	-0.09484	-0.04611
				3473.1	-0.06314	-0.03964
				3473.2	-0.08722	-0.05419
				3473.3	-0.09561	-0.05105
				3473.4	-0.10328	-0.0725
				3473.5	-0.09129	-0.0779
				3473.6	-0.07892	-0.04832
				3473.7	-0.10201	-0.03452
				3473.8	-0.08106	-0.05959
				3473.9	-0.08092	-0.09677
				3474	-0.09334	-0.0531
				3474.1	-0.06596	-0.04135
				3474.2	-0.08362	-0.03749
				3474.3	-0.06615	-0.07187
				3474.4	-0.09996	-0.05081
				3474.5	-0.09098	-0.04106
				3474.6	-0.06722	-0.02024
				3474.7	-0.08319	-0.0097
				3474.8	-0.06135	-0.04847
				3474.9	-0.00577	-0.04405
				3475	0.02019	-0.05658
				3475.1	0.04012	-0.03592
				3475.2	0.05662	-0.04273
				3475.3	0.07477	-0.02898
				3475.4	0.08572	-0.00704
				3475.5	0.09057	-0.02311
				3475.6	0.08567	-0.03071
				3475.7	0.06015	-0.01373
				3475.8	0.04019	-0.0152
				3475.9	0.01998	0.00229
				3476	-0.03419	-0.00733
				3476.1	-0.03122	-0.00815
				3476.2	-0.11291	0.00849
				3476.3	-0.15494	0.01071
				3476.4	-0.18551	0.03776
				3476.5	-0.216	0.04553
				3476.6	-0.24365	0.05578
				3476.7	-0.25574	0.08145
				3476.8	-0.24155	0.09228
				3476.9	-0.23253	0.10476
				3477	-0.17721	0.11272
				3477.1	-0.1884	0.17065
				3477.2	-0.13419	0.17318
				3477.3	-0.1195	0.18283
				3477.4	-0.10162	0.21499
				3477.5	-0.07836	0.20232
				3477.6	-0.09098	0.23501
				3477.7	-0.08297	0.2477
				3477.8	-0.07055	0.24768
				3477.9	-0.08562	0.24401
				3478	-0.06553	0.23685
				3478.1	-0.06683	0.25128
				3478.2	-0.0648	0.28884
				3478.3	-0.08739	0.30184
				3478.4	-0.07281	0.34773
				3478.5	-0.0746	0.37876
				3478.6	-0.07103	0.43888
				3478.7	-0.07689	0.55247
				3478.8	-0.06208	0.65648
				3478.9	-0.06162	0.80934
				3479	-0.08077	1.01504
				3479.1	-0.07573	1.22535
				3479.2	-0.08953	1.49525
				3479.3	-0.09595	1.83162
				3479.4	-0.09486	2.19696
				3479.5	-0.08367	2.57304
				3479.6	-0.07438	2.99262
				3479.7	-0.09154	3.40593
				3479.8	-0.08526	3.79316
				3479.9	-0.05711	4.12861
				3480	-0.06806	4.43134
				3480.1	-0.07539	4.54698
				3480.2	-0.06813	4.56927
				3480.3	-0.07289	4.39448
				3480.4	-0.09675	4.05719
				3480.5	-0.08111	3.52514
				3480.6	-0.08915	2.88717
				3480.7	-0.09105	2.0607
				3480.8	-0.05653	1.14057
				3480.9	-0.07672	0.17402
				3481	-0.0911	-0.81441
				3481.1	-0.08625	-1.79051
				3481.2	-0.04422	-2.5838
				3481.3	-0.08063	-3.31391
				3481.4	-0.06345	-3.85921
				3481.5	-0.05139	-4.20038
				3481.6	-0.07269	-4.39802
				3481.7	-0.09781	-4.43364
				3481.8	-0.03672	-4.35086
				3481.9	-0.05021	-4.15334
				3482	-0.0614	-3.87422
				3482.1	-0.03916	-3.47604
				3482.2	-0.04003	-3.11506
				3482.3	-0.02145	-2.7337
				3482.4	-0.01641	-2.3457
				3482.5	-0.0269	-2.01416
				3482.6	-0.03547	-1.68078
				3482.7	-0.00772	-1.43744
				3482.8	-0.00888	-1.22877
				3482.9	0.00101	-1.02177
				3483	-0.04114	-0.87395
				3483.1	-0.00791	-0.72413
				3483.2	-0.02227	-0.65763
				3483.3	-0.06007	-0.59206
				3483.4	-0.0621	-0.55042
				3483.5	-0.06029	-0.52477
				3483.6	-0.05354	-0.48137
				3483.7	-0.05313	-0.47852
				3483.8	-0.05255	-0.44076
				3483.9	-0.08135	-0.43912
				3484	-0.05033	-0.43611
				3484.1	-0.07636	-0.41871
				3484.2	-0.1138	-0.40554
				3484.3	-0.11513	-0.39953
				3484.4	-0.1264	-0.39258
				3484.5	-0.10719	-0.36366
				3484.6	-0.1373	-0.34657
				3484.7	-0.13943	-0.3072
				3484.8	-0.13774	-0.28667
				3484.9	-0.12833	-0.29096
				3485	-0.11605	-0.26807
				3485.1	-0.12152	-0.23103
				3485.2	-0.09899	-0.19979
				3485.3	-0.10982	-0.19446
				3485.4	-0.12189	-0.20679
				3485.5	-0.07414	-0.16529
				3485.6	-0.05771	-0.15786
				3485.7	-0.07151	-0.15417
				3485.8	-0.04164	-0.17209
				3485.9	-0.05474	-0.16876
				3486	-0.05684	-0.13742
				3486.1	-0.04251	-0.14027
				3486.2	-0.02497	-0.1361
				3486.3	-0.0456	-0.15769
				3486.4	-0.02666	-0.13723
				3486.5	-0.02898	-0.14869
				3486.6	-0.01308	-0.16112
				3486.7	-0.05202	-0.12826
				3486.8	-0.03744	-0.15482
				3486.9	-0.0974	-0.15742
				3487	-0.0836	-0.14203
				3487.1	-0.12645	-0.15026
				3487.2	-0.12702	-0.12304
				3487.3	-0.14912	-0.11812
				3487.4	-0.14039	-0.12056
				3487.5	-0.15151	-0.14222
				3487.6	-0.12661	-0.13467
				3487.7	-0.10391	-0.09856
				3487.8	-0.12025	-0.13279
				3487.9	-0.11332	-0.15202
				3488	-0.11076	-0.09634
				3488.1	-0.10283	-0.11928
				3488.2	-0.06777	-0.12601
				3488.3	-0.07778	-0.11506
				3488.4	-0.00912	-0.07474
				3488.5	-0.08135	-0.11648
				3488.6	-0.04123	-0.07814
				3488.7	-0.06765	-0.09006
				3488.8	-0.07286	-0.1215
				3488.9	-0.02886	-0.08406
				3489	-0.04268	-0.11356
				3489.1	-0.04528	-0.10181
				3489.2	-0.05067	-0.10024
				3489.3	-0.04285	-0.09827
				3489.4	0.01271	-0.10864
				3489.5	0.03115	-0.08869
				3489.6	0.06517	-0.12157
				3489.7	0.11453	-0.08915
				3489.8	0.14922	-0.0876
				3489.9	0.18867	-0.09491
				3490	0.23998	-0.10932
				3490.1	0.25779	-0.08299
				3490.2	0.23185	-0.0897
				3490.3	0.26018	-0.10348
				3490.4	0.23352	-0.0834
				3490.5	0.12842	-0.05725
				3490.6	0.06796	-0.0862
				3490.7	0.00198	-0.06307
				3490.8	-0.08485	-0.06729
				3490.9	-0.12596	-0.06707
				3491	-0.21607	-0.07023
				3491.1	-0.26467	-0.04331
				3491.2	-0.34452	-0.09214
				3491.3	-0.35707	-0.04531
				3491.4	-0.37381	-0.05144
				3491.5	-0.37328	-0.07445
				3491.6	-0.37179	-0.05877
				3491.7	-0.3452	-0.05067
				3491.8	-0.27246	-0.06777
				3491.9	-0.25243	-0.0636
				3492	-0.234	-0.03901
				3492.1	-0.1912	-0.07981
				3492.2	-0.17431	-0.02992
				3492.3	-0.13115	-0.05723
				3492.4	-0.10309	-0.03414
				3492.5	-0.08883	-0.05848
				3492.6	-0.10874	-0.03025
				3492.7	-0.10005	-0.02951
				3492.8	-0.07226	-0.01826
				3492.9	-0.0607	-0.04017
				3493	-0.06944	-0.02215
				3493.1	-0.04861	-0.03033
				3493.2	-0.06089	0.00121
				3493.3	-0.06693	-0.01863
				3493.4	-0.0497	0.01974
				3493.5	-0.04294	0.01981
				3493.6	-0.04348	0.04874
				3493.7	-0.049	0.09313
				3493.8	-0.02036	0.04239
				3493.9	-0.06596	0.07433
				3494	-0.05262	0.08748
				3494.1	-0.05286	0.11561
				3494.2	-0.02104	0.09484
				3494.3	-0.09192	0.12053
				3494.4	-0.12502	0.16413
				3494.5	-0.10068	0.2118
				3494.6	-0.10521	0.16958
				3494.7	-0.13892	0.22027
				3494.8	-0.14321	0.21098
				3494.9	-0.14946	0.25909
				3495	-0.13501	0.22319
				3495.1	-0.10601	0.23822
				3495.2	-0.13605	0.25197
				3495.3	-0.12343	0.2484
				3495.4	-0.10432	0.28293
				3495.5	-0.09979	0.31434
				3495.6	-0.13554	0.32611
				3495.7	-0.09827	0.38826
				3495.8	-0.07424	0.46052
				3495.9	-0.10319	0.5724
				3496	-0.08362	0.68523
				3496.1	-0.08473	0.83084
				3496.2	-0.08533	1.06696
				3496.3	-0.06767	1.25208
				3496.4	-0.10203	1.55556
				3496.5	-0.06068	1.91806
				3496.6	-0.04507	2.25062
				3496.7	-0.0215	2.69126
				3496.8	-0.03913	3.07248
				3496.9	-0.01776	3.44834
				3497	-0.04714	3.81164
				3497.1	-0.0318	4.15227
				3497.2	0.00639	4.37443
				3497.3	-0.01742	4.483
				3497.4	-0.0041	4.41836
				3497.5	-0.03732	4.20567
				3497.6	-0.01339	3.82471
				3497.7	-0.04075	3.2983
				3497.8	-0.0104	2.58235
				3497.9	-0.0496	1.75287
				3498	-0.05399	0.82135
				3498.1	-0.07802	-0.10657
				3498.2	-0.06975	-1.05521
				3498.3	-0.07334	-1.93044
				3498.4	-0.07274	-2.70033
				3498.5	-0.065	-3.36759
				3498.6	-0.08466	-3.8719
				3498.7	-0.09761	-4.19799
				3498.8	-0.10046	-4.37139
				3498.9	-0.12297	-4.36181
				3499	-0.14362	-4.25211
				3499.1	-0.14336	-4.02752
				3499.2	-0.13554	-3.73183
				3499.3	-0.12312	-3.38648
				3499.4	-0.1484	-3.03294
				3499.5	-0.12259	-2.60503
				3499.6	-0.12102	-2.29226
				3499.7	-0.1117	-1.93386
				3499.8	-0.11069	-1.66877
				3499.9	-0.11865	-1.42212
				3500	-0.10635	-1.22513
				3500.1	-0.08526	-1.02397
				3500.2	-0.07853	-0.86577
				3500.3	-0.09687	-0.78572
				3500.4	-0.07607	-0.68415
				3500.5	-0.07998	-0.57655
				3500.6	-0.0662	-0.55442
				3500.7	-0.05735	-0.51483
				3500.8	-0.06876	-0.49485
				3500.9	-0.07221	-0.48544
				3501	-0.04606	-0.44125
				3501.1	-0.03648	-0.45845
				3501.2	-0.04427	-0.41147
				3501.3	-0.03559	-0.43712
				3501.4	-0.03942	-0.40276
				3501.5	-0.04709	-0.39779
				3501.6	-0.00818	-0.40677
				3501.7	0.0027	-0.35415
				3501.8	-0.05013	-0.35041
				3501.9	-0.02116	-0.30259
				3502	-0.05371	-0.29979
				3502.1	-0.04497	-0.28056
				3502.2	-0.06972	-0.27641
				3502.3	-0.05479	-0.23509
				3502.4	-0.08278	-0.23871
				3502.5	-0.08811	-0.23294
				3502.6	-0.10164	-0.16596
				3502.7	-0.11588	-0.21612
				3502.8	-0.09774	-0.18852
				3502.9	-0.11566	-0.19822
				3503	-0.0981	-0.17168
				3503.1	-0.10403	-0.18092
				3503.2	-0.09453	-0.16891
				3503.3	-0.09195	-0.16039
				3503.4	-0.08077	-0.1421
				3503.5	-0.12278	-0.1435
				3503.6	-0.09708	-0.12804
				3503.7	-0.11458	-0.14922
				3503.8	-0.03105	-0.16413
				3503.9	-0.0877	-0.10085
				3504	-0.0462	-0.13981
				3504.1	-0.04717	-0.12707
				3504.2	-0.04251	-0.08915
				3504.3	-0.02736	-0.11163
				3504.4	0.0208	-0.09315
				3504.5	0.04611	-0.09933
				3504.6	0.09807	-0.10268
				3504.7	0.12937	-0.09571
				3504.8	0.18828	-0.09404
				3504.9	0.20476	-0.10005
				3505	0.21057	-0.06282
				3505.1	0.22006	-0.09272
				3505.2	0.21767	-0.11752
				3505.3	0.20819	-0.0671
				3505.4	0.13238	-0.09626
				3505.5	0.06152	-0.10975
				3505.6	-0.00205	-0.08666
				3505.7	-0.0848	-0.07474
				3505.8	-0.12965	-0.07892
				3505.9	-0.23325	-0.10606
				3506	-0.30392	-0.10476
				3506.1	-0.33516	-0.07694
				3506.2	-0.38291	-0.10119
				3506.3	-0.39791	-0.07269
				3506.4	-0.35943	-0.09359
				3506.5	-0.3156	-0.10956
				3506.6	-0.34177	-0.07626
				3506.7	-0.24913	-0.07291
				3506.8	-0.24686	-0.05911
				3506.9	-0.24795	-0.05752
				3507	-0.18949	-0.06717
				3507.1	-0.12903	-0.06818
				3507.2	-0.14444	-0.08886
				3507.3	-0.12587	-0.0876
				3507.4	-0.1547	-0.08268
				3507.5	-0.14025	-0.05629
				3507.6	-0.09675	-0.05602
				3507.7	-0.10415	-0.0422
				3507.8	-0.07064	-0.08126
				3507.9	-0.09675	-0.05397
				3508	-0.09976	-0.0718
				3508.1	-0.10912	-0.06044
				3508.2	-0.09199	-0.02065
				3508.3	-0.05177	-0.06442
				3508.4	-0.07496	-0.05503
				3508.5	-0.06386	-0.03214
				3508.6	-0.05556	-0.05086
				3508.7	-0.05986	-0.03653
				3508.8	-0.06753	-0.03899
				3508.9	-0.06787	-0.04282
				3509	-0.01269	-0.0498
				3509.1	-0.02847	-0.04275
				3509.2	-0.03013	-0.05426
				3509.3	-0.01472	-0.01822
				3509.4	-0.02099	-0.01947
				3509.5	-0.03631	-0.01983
				3509.6	-0.07802	0.00919
				3509.7	-0.0849	-0.00468
				3509.8	-0.0697	-0.00331
				3509.9	-0.10362	0.00912
				3510	-0.14688	-0.01554
				3510.1	-0.14471	-0.02297
				3510.2	-0.14799	-0.0298
				3510.3	-0.14456	-0.01407
				3510.4	-0.14075	-0.0137
				3510.5	-0.09803	-0.02292
				3510.6	-0.12	-0.01428
				3510.7	-0.09527	-0.00444
				3510.8	-0.05935	0.0097
				3510.9	-0.06521	0.02123
				3511	-0.07559	0.00345
				3511.1	-0.05942	0.06635
				3511.2	-0.05315	0.06866
				3511.3	-0.04466	0.06714
				3511.4	-0.06065	0.10811
				3511.5	-0.03918	0.12471
				3511.6	-0.0413	0.11778
				3511.7	-0.03122	0.14331
				3511.8	-0.02174	0.19016
				3511.9	-0.03916	0.18225
				3512	-0.03795	0.22187
				3512.1	-0.02405	0.21118
				3512.2	-0.07889	0.22259
				3512.3	-0.02924	0.25398
				3512.4	-0.05018	0.24713
				3512.5	-0.04241	0.24336
				3512.6	-0.05631	0.2533
				3512.7	-0.0794	0.29629
				3512.8	-0.07663	0.32353
				3512.9	-0.06051	0.35639
				3513	-0.0932	0.45092
				3513.1	-0.0876	0.50455
				3513.2	-0.11979	0.64842
				3513.3	-0.11914	0.75819
				3513.4	-0.10932	0.94172
				3513.5	-0.13315	1.15316
				3513.6	-0.12731	1.40649
				3513.7	-0.12468	1.70614
				3513.8	-0.13938	2.02431
				3513.9	-0.15499	2.36338
				3514	-0.10866	2.73396
				3514.1	-0.13197	3.07055
				3514.2	-0.11793	3.45515
				3514.3	-0.11573	3.81033
				3514.4	-0.13465	4.02272
				3514.5	-0.11933	4.16842
				3514.6	-0.11757	4.19266
				3514.7	-0.10302	4.06414
				3514.8	-0.09368	3.82659
				3514.9	-0.07441	3.4177
				3515	-0.11836	2.83045
				3515.1	-0.08309	2.10871
				3515.2	-0.08389	1.33134
				3515.3	-0.11125	0.47041
				3515.4	-0.0628	-0.38585
				3515.5	-0.07781	-1.32485
				3515.6	-0.08061	-2.07117
				3515.7	-0.08222	-2.7805
				3515.8	-0.08596	-3.32846
				3515.9	-0.09228	-3.77176
				3516	-0.0698	-4.03036
				3516.1	-0.07038	-4.11264
				3516.2	-0.03559	-4.08578
				3516.3	-0.08801	-3.94725
				3516.4	-0.07737	-3.74099
				3516.5	-0.07235	-3.46079
				3516.6	-0.04396	-3.13528
				3516.7	-0.0489	-2.78296
				3516.8	-0.04292	-2.4333
				3516.9	-0.07882	-2.1233
				3517	-0.05817	-1.81157
				3517.1	-0.08415	-1.57267
				3517.2	-0.07597	-1.35597
				3517.3	-0.07166	-1.16074
				3517.4	-0.08903	-0.99979
				3517.5	-0.09277	-0.82833
				3517.6	-0.07219	-0.76256
				3517.7	-0.08652	-0.66434
				3517.8	-0.07371	-0.60185
				3517.9	-0.08767	-0.54154
				3518	-0.08102	-0.53691
				3518.1	-0.06874	-0.49565
				3518.2	-0.06256	-0.48791
				3518.3	-0.11004	-0.44566
				3518.4	-0.06835	-0.4562
				3518.5	-0.09648	-0.44185
				3518.6	-0.07219	-0.43338
				3518.7	-0.08275	-0.41854
				3518.8	-0.0919	-0.4238
				3518.9	-0.10326	-0.36573
				3519	-0.08987	-0.40175
				3519.1	-0.01033	-0.36177
				3519.2	-0.05665	-0.35043
				3519.3	0.01233	-0.28686
				3519.4	0.02391	-0.30773
				3519.5	0.05407	-0.26894
				3519.6	0.06504	-0.23523
				3519.7	0.09846	-0.24609
				3519.8	0.09658	-0.2203
				3519.9	0.09112	-0.21024
				3520	0.05404	-0.20225
				3520.1	0.05257	-0.1968
				3520.2	-0.01211	-0.16802
				3520.3	-0.02036	-0.20987
				3520.4	-0.07122	-0.16367
				3520.5	-0.10847	-0.15019
				3520.6	-0.16483	-0.12649
				3520.7	-0.18693	-0.15224
				3520.8	-0.20488	-0.14063
				3520.9	-0.22901	-0.13108
				3521	-0.24575	-0.13491
				3521.1	-0.23038	-0.10722
				3521.2	-0.23277	-0.16051
				3521.3	-0.22015	-0.11359
				3521.4	-0.187	-0.12174
				3521.5	-0.14396	-0.12582
				3521.6	-0.1449	-0.09921
				3521.7	-0.12029	-0.13023
				3521.8	-0.10784	-0.10468
				3521.9	-0.08287	-0.10138
				3522	-0.0926	-0.12179
				3522.1	-0.10801	-0.10198
				3522.2	-0.10396	-0.11595
				3522.3	-0.07716	-0.12266
				3522.4	-0.09402	-0.12978
				3522.5	-0.10403	-0.13525
				3522.6	-0.08348	-0.09754
				3522.7	-0.08123	-0.09438
				3522.8	-0.06898	-0.10208
				3522.9	-0.07267	-0.07045
				3523	-0.10365	-0.09643
				3523.1	-0.09581	-0.10461
				3523.2	-0.08403	-0.09817
				3523.3	-0.07925	-0.11067
				3523.4	-0.0711	-0.10268
				3523.5	-0.08092	-0.07289
				3523.6	-0.10936	-0.08934
				3523.7	-0.08874	-0.11018
				3523.8	-0.07339	-0.09301
				3523.9	-0.09764	-0.09378
				3524	-0.05764	-0.08864
				3524.1	-0.06413	-0.0877
				3524.2	-0.07424	-0.07404
				3524.3	-0.05337	-0.07385
				3524.4	-0.0496	-0.10357
				3524.5	-0.03325	-0.07402
				3524.6	-0.04036	-0.08714
				3524.7	-0.0172	-0.07496
				3524.8	-0.04029	-0.07856
				3524.9	-0.04825	-0.09742
				3525	-0.04439	-0.09491
				3525.1	-0.05028	-0.07691
				3525.2	-0.06316	-0.08343
				3525.3	-0.12357	-0.07223
				3525.4	-0.0947	-0.07158
				3525.5	-0.11363	-0.09535
				3525.6	-0.14109	-0.10017
				3525.7	-0.13074	-0.11209
				3525.8	-0.14097	-0.09047
				3525.9	-0.11489	-0.0594
				3526	-0.10613	-0.07132
				3526.1	-0.10275	-0.09301
				3526.2	-0.07684	-0.10374
				3526.3	-0.08958	-0.0793
				3526.4	-0.07156	-0.0697
				3526.5	-0.09696	-0.08068
				3526.6	-0.10357	-0.05021
				3526.7	-0.07971	-0.07691
				3526.8	-0.08837	-0.12249
				3526.9	-0.09033	-0.08357
				3527	-0.08205	-0.08295
				3527.1	-0.09817	-0.10739
				3527.2	-0.11474	-0.07322
				3527.3	-0.10116	-0.0926
				3527.4	-0.07747	-0.08794
				3527.5	-0.06871	-0.1154
				3527.6	-0.07276	-0.08263
				3527.7	-0.08642	-0.08698
				3527.8	-0.08401	-0.08804
				3527.9	-0.11115	-0.09371
				3528	-0.11624	-0.11701
				3528.1	-0.08758	-0.07732
				3528.2	-0.08847	-0.09045
				3528.3	-0.08425	-0.06608
				3528.4	-0.0897	-0.08726
				3528.5	-0.09047	-0.07059
				3528.6	-0.10753	-0.07445
				3528.7	-0.0871	-0.1049
				3528.8	-0.09605	-0.07086
				3528.9	-0.07161	-0.07515
				3529	-0.0947	-0.0954
				3529.1	-0.0772	-0.07339
				3529.2	-0.07552	-0.10232
				3529.3	-0.08852	-0.0897
				3529.4	-0.05819	-0.07289
				3529.5	-0.05091	-0.07375
				3529.6	-0.06594	-0.07387
				3529.7	-0.09597	-0.06198
				3529.8	-0.07573	-0.07166
				3529.9	-0.10838	-0.09204
				3530	-0.08324	-0.08835
				3530.1	-0.114	-0.08714
				3530.2	-0.0553	-0.06613
				3530.3	-0.0828	-0.07245
				3530.4	-0.06304	-0.06386
				3530.5	-0.09199	-0.09274
				3530.6	-0.10249	-0.08345
				3530.7	-0.07552	-0.06927
				3530.8	-0.08565	-0.07494
				3530.9	-0.0732	-0.07976
				3531	-0.05653	-0.09617
				3531.1	-0.07583	-0.05332
				3531.2	-0.06374	-0.06171
				3531.3	-0.0905	-0.08432
				3531.4	-0.09986	-0.09228
				3531.5	-0.08381	-0.07445
				3531.6	-0.08111	-0.08406
				3531.7	-0.08478	-0.10907
				3531.8	-0.08114	-0.09496
				3531.9	-0.09151	-0.06191
				3532	-0.07416	-0.07233
				3532.1	-0.08693	-0.09583
				3532.2	-0.10053	-0.08408
				3532.3	-0.10502	-0.07677
				3532.4	-0.09383	-0.07226
				3532.5	-0.10526	-0.09947
				3532.6	-0.08403	-0.06068
				3532.7	-0.08878	-0.116
				3532.8	-0.09617	-0.09875
				3532.9	-0.08396	-0.05315
				3533	-0.09173	-0.06654
				3533.1	-0.09021	-0.07223
				3533.2	-0.08903	-0.06396
				3533.3	-0.09021	-0.04994
				3533.4	-0.06017	-0.08053
				3533.5	-0.07846	-0.08712
				3533.6	-0.08985	-0.06497
				3533.7	-0.0814	-0.04618
				3533.8	-0.08027	-0.08915
				3533.9	-0.09146	-0.02939
				3534	-0.09848	-0.09252
				3534.1	-0.04832	-0.04924
				3534.2	-0.06743	-0.06666
				3534.3	-0.04994	-0.06903
				3534.4	-0.08842	-0.0904
				3534.5	-0.09687	-0.05901
				3534.6	-0.05923	-0.06157
				3534.7	-0.05906	-0.04753
				3534.8	-0.0966	-0.08063
				3534.9	-0.06073	-0.0441
				3535	-0.08746	-0.06475
				3535.1	-0.05966	-0.05928
				3535.2	-0.10075	-0.07515
				3535.3	-0.0807	-0.07858
				3535.4	-0.06024	-0.06184
				3535.5	-0.08365	-0.07361
				3535.6	-0.08541	-0.10275
				3535.7	-0.10548	-0.06372
				3535.8	-0.07023	-0.05436
				3535.9	-0.08746	-0.07281
				3536	-0.08123	-0.07822
				3536.1	-0.08536	-0.08126
				3536.2	-0.0863	-0.07689
				3536.3	-0.08331	-0.05771
				3536.4	-0.05045	-0.06545
				3536.5	-0.08808	-0.07993
				3536.6	-0.06859	-0.10657
				3536.7	-0.07166	-0.06048
				3536.8	-0.09361	-0.06082
				3536.9	-0.06717	-0.05906
				3537	-0.07272	-0.06755
				3537.1	-0.06796	-0.06326
				3537.2	-0.06787	-0.06876
				3537.3	-0.07192	-0.07708
				3537.4	-0.05296	-0.06883
				3537.5	-0.06118	-0.0719
				3537.6	-0.0878	-0.06492
				3537.7	-0.08939	-0.08888
				3537.8	-0.09728	-0.08384
				3537.9	-0.07332	-0.07383
				3538	-0.0891	-0.06579
				3538.1	-0.10818	-0.04348
				3538.2	-0.06121	-0.094
				3538.3	-0.08736	-0.08531
				3538.4	-0.09959	-0.08611
				3538.5	-0.06203	-0.06246
				3538.6	-0.10123	-0.06898
				3538.7	-0.09894	-0.06442
				3538.8	-0.08176	-0.07412
				3538.9	-0.0793	-0.06024
				3539	-0.06475	-0.07489
				3539.1	-0.07313	-0.05935
				3539.2	-0.06102	-0.07289
				3539.3	-0.08287	-0.07298
				3539.4	-0.08408	-0.08225
				3539.5	-0.03534	-0.08381
				3539.6	-0.08476	-0.07419
				3539.7	-0.07474	-0.07525
				3539.8	-0.08804	-0.06992
				3539.9	-0.08644	-0.07071
				3540	-0.07964	-0.08683
				3540.1	-0.06029	-0.06311
				3540.2	-0.0717	-0.08794
				3540.3	-0.08765	-0.05798
				3540.4	-0.0587	-0.06171
				3540.5	-0.06681	-0.09281
				3540.6	-0.09047	-0.09687
				3540.7	-0.08661	-0.10217
				3540.8	-0.07872	-0.08562
				3540.9	-0.08635	-0.09125
				3541	-0.06999	-0.06946
				3541.1	-0.05942	-0.0876
				3541.2	-0.05776	-0.08596
				3541.3	-0.09617	-0.09207
				3541.4	-0.06381	-0.08685
				3541.5	-0.08912	-0.09154
				3541.6	-0.11086	-0.08133
				3541.7	-0.06589	-0.04876
				3541.8	-0.09742	-0.0614
				3541.9	-0.08743	-0.08618
				3542	-0.07653	-0.08705
				3542.1	-0.08406	-0.07337
				3542.2	-0.07831	-0.07284
				3542.3	-0.05911	-0.06179
				3542.4	-0.04512	-0.08324
				3542.5	-0.07223	-0.05484
				3542.6	-0.10075	-0.09151
				3542.7	-0.08169	-0.04659
				3542.8	-0.09026	-0.05554
				3542.9	-0.06174	-0.0869
				3543	-0.09016	-0.08917
				3543.1	-0.07858	-0.07076
				3543.2	-0.04845	-0.07035
				3543.3	-0.11624	-0.05911
				3543.4	-0.11803	-0.07749
				3543.5	-0.0835	-0.10049
				3543.6	-0.04905	-0.05802
				3543.7	-0.10034	-0.08661
				3543.8	-0.08864	-0.06524
				3543.9	-0.0552	-0.07472
				3544	-0.09197	-0.06924
				3544.1	-0.08369	-0.09286
				3544.2	-0.07952	-0.0947
				3544.3	-0.089	-0.06389
				3544.4	-0.07453	-0.07286
				3544.5	-0.0993	-0.08027
				3544.6	-0.10956	-0.07438
				3544.7	-0.07682	-0.06956
				3544.8	-0.07161	-0.07918
				3544.9	-0.11781	-0.091
				3545	-0.07868	-0.08143
				3545.1	-0.09207	-0.07718
				3545.2	-0.0786	-0.08801
				3545.3	-0.07441	-0.08666
				3545.4	-0.07942	-0.06584
				3545.5	-0.07412	-0.06333
				3545.6	-0.09166	-0.08118
				3545.7	-0.04294	-0.08944
				3545.8	-0.07281	-0.06234
				3545.9	-0.06579	-0.04101
				3546	-0.08249	-0.07173
				3546.1	-0.08418	-0.05998
				3546.2	-0.09486	-0.06813
				3546.3	-0.05108	-0.07103
				3546.4	-0.08671	-0.05375
				3546.5	-0.07556	-0.05802
				3546.6	-0.0772	-0.07819
				3546.7	-0.06461	-0.07691
				3546.8	-0.08497	-0.09525
				3546.9	-0.06956	-0.07527
				3547	-0.0828	-0.09969
				3547.1	-0.0842	-0.07918
				3547.2	-0.08859	-0.07757
				3547.3	-0.08509	-0.09508
				3547.4	-0.06823	-0.04869
				3547.5	-0.08065	-0.02801
				3547.6	-0.10755	-0.07064
				3547.7	-0.07831	-0.0849
				3547.8	-0.07991	-0.04386
				3547.9	-0.08348	-0.09667
				3548	-0.08133	-0.06608
				3548.1	-0.06432	-0.06765
				3548.2	-0.05028	-0.05165
				3548.3	-0.085	-0.0739
				3548.4	-0.09043	-0.06697
				3548.5	-0.10408	-0.07571
				3548.6	-0.07322	-0.0745
				3548.7	-0.0551	-0.02886
				3548.8	-0.07009	-0.07819
				3548.9	-0.07269	-0.08618
				3549	-0.07081	-0.04625
				3549.1	-0.06502	-0.06997
				3549.2	-0.10155	-0.07076
				3549.3	-0.05419	-0.06466
				3549.4	-0.07568	-0.05146
				3549.5	-0.07532	-0.065
				3549.6	-0.08775	-0.07161
				3549.7	-0.07014	-0.08835
				3549.8	-0.07547	-0.07508
				3549.9	-0.08775	-0.0642
				3550	-0.0885	-0.06734
				3550.1	-0.07542	-0.0843
				3550.2	-0.04919	-0.08741
				3550.3	-0.08381	-0.07482
				3550.4	-0.08572	-0.08816
				3550.5	-0.07233	-0.06058
				3550.6	-0.09916	-0.08389
				3550.7	-0.10225	-0.06681
				3550.8	-0.06982	-0.09807
				3550.9	-0.08186	-0.10138
				3551	-0.10193	-0.05527
				3551.1	-0.09532	-0.07108
				3551.2	-0.0656	-0.09954
				3551.3	-0.06302	-0.07129
				3551.4	-0.07067	-0.08432
				3551.5	-0.08198	-0.08256
				3551.6	-0.09178	-0.08748
				3551.7	-0.08666	-0.04849
				3551.8	-0.10312	-0.08036
				3551.9	-0.08881	-0.0574
				3552	-0.08152	-0.06847
				3552.1	-0.07132	-0.08128
				3552.2	-0.06907	-0.08353
				3552.3	-0.0788	-0.06804
				3552.4	-0.09699	-0.04601
				3552.5	-0.06186	-0.08447
				3552.6	-0.08958	-0.06328
				3552.7	-0.08767	-0.09112
				3552.8	-0.0696	-0.04656
				3552.9	-0.09103	-0.07523
				3553	-0.06652	-0.0863
				3553.1	-0.05407	-0.06051
				3553.2	-0.07279	-0.08201
				3553.3	-0.076	-0.06912
				3553.4	-0.0912	-0.07414
				3553.5	-0.09238	-0.0841
				3553.6	-0.09267	-0.07863
				3553.7	-0.09894	-0.07894
				3553.8	-0.0565	-0.06278
				3553.9	-0.05933	-0.08714
				3554	-0.06425	-0.09277
				3554.1	-0.07117	-0.08866
				3554.2	-0.07911	-0.08311
				3554.3	-0.06726	-0.06946
				3554.4	-0.06304	-0.07368
				3554.5	-0.08205	-0.07523
				3554.6	-0.06292	-0.07243
				3554.7	-0.09904	-0.0843
				3554.8	-0.08476	-0.07568
				3554.9	-0.09214	-0.07026
				3555	-0.03735	-0.06878
				3555.1	-0.08377	-0.07262
				3555.2	-0.0869	-0.08357
				3555.3	-0.07532	-0.09856
				3555.4	-0.07675	-0.087
				3555.5	-0.11955	-0.08731
				3555.6	-0.0878	-0.0551
				3555.7	-0.07158	-0.06379
				3555.8	-0.07395	-0.08671
				3555.9	-0.06314	-0.06152
				3556	-0.0773	-0.08266
				3556.1	-0.08821	-0.06338
				3556.2	-0.06415	-0.04437
				3556.3	-0.07776	-0.09257
				3556.4	-0.08029	-0.08789
				3556.5	-0.07428	-0.07416
				3556.6	-0.09009	-0.08806
				3556.7	-0.09938	-0.06866
				3556.8	-0.09511	-0.07699
				3556.9	-0.1188	-0.10382
				3557	-0.11026	-0.08133
				3557.1	-0.07359	-0.06934
				3557.2	-0.04939	-0.0774
				3557.3	-0.07255	-0.05576
				3557.4	-0.07093	-0.07245
				3557.5	-0.08201	-0.0786
				3557.6	-0.10519	-0.10336
				3557.7	-0.09207	-0.08205
				3557.8	-0.07404	-0.06741
				3557.9	-0.08842	-0.07127
				3558	-0.07793	-0.08654
				3558.1	-0.06036	-0.10562
				3558.2	-0.07289	-0.06989
				3558.3	-0.09359	-0.07843
				3558.4	-0.07291	-0.07585
				3558.5	-0.08654	-0.06282
				3558.6	-0.07014	-0.08116
				3558.7	-0.09264	-0.06188
				3558.8	-0.07518	-0.08362
				3558.9	-0.0765	-0.06367
				3559	-0.09009	-0.05361
				3559.1	-0.08036	-0.08968
				3559.2	-0.07624	-0.05214
				3559.3	-0.08377	-0.07573
				3559.4	-0.06895	-0.08468
				3559.5	-0.1001	-0.10271
				3559.6	-0.07424	-0.08613
				3559.7	-0.09185	-0.07248
				3559.8	-0.05882	-0.0696
				3559.9	-0.11846	-0.07966
				3560	-0.07781	-0.11296
				3560.1	-0.06726	-0.07108
				3560.2	-0.10222	-0.07322
				3560.3	-0.07773	-0.06174
				3560.4	-0.0903	-0.05247
				3560.5	-0.08239	-0.08406
				3560.6	-0.071	-0.06734
				3560.7	-0.10862	-0.0703
				3560.8	-0.03887	-0.08396
				3560.9	-0.04261	-0.08
				3561	-0.09913	-0.06989
				3561.1	-0.09161	-0.05448
				3561.2	-0.08939	-0.07764
				3561.3	-0.09047	-0.05817
				3561.4	-0.06007	-0.05383
				3561.5	-0.0973	-0.05638
				3561.6	-0.07568	-0.07636
				3561.7	-0.05921	-0.06152
				3561.8	-0.06504	-0.06606
				3561.9	-0.06085	-0.0765
				3562	-0.06726	-0.08444
				3562.1	-0.04982	-0.0704
				3562.2	-0.09588	-0.08191
				3562.3	-0.06963	-0.06459
				3562.4	-0.05841	-0.10068
				3562.5	-0.08008	-0.07332
				3562.6	-0.09938	-0.08051
				3562.7	-0.07151	-0.07257
				3562.8	-0.09889	-0.04565
				3562.9	-0.06678	-0.07877
				3563	-0.06123	-0.08389
				3563.1	-0.07501	-0.08365
				3563.2	-0.07539	-0.0877
				3563.3	-0.05925	-0.08333
				3563.4	-0.06642	-0.06541
				3563.5	-0.07513	-0.04495
				3563.6	-0.07308	-0.08102
				3563.7	-0.07696	-0.04688
				3563.8	-0.06526	-0.06176
				3563.9	-0.09757	-0.09277
				3564	-0.08338	-0.07552
				3564.1	-0.10362	-0.06862
				3564.2	-0.08647	-0.08379
				3564.3	-0.07829	-0.05687
				3564.4	-0.06266	-0.06307
				3564.5	-0.0836	-0.0469
				3564.6	-0.08384	-0.08497
				3564.7	-0.10179	-0.05923
				3564.8	-0.08413	-0.09631
				3564.9	-0.08138	-0.08439
				3565	-0.11267	-0.06118
				3565.1	-0.07472	-0.08384
				3565.2	-0.05665	-0.08799
				3565.3	-0.06384	-0.07725
				3565.4	-0.06555	-0.06422
				3565.5	-0.08579	-0.09115
				3565.6	-0.09035	-0.05484
				3565.7	-0.078	-0.09655
				3565.8	-0.10287	-0.07537
				3565.9	-0.08085	-0.07547
				3566	-0.08753	-0.07897
				3566.1	-0.08647	-0.05884
				3566.2	-0.0574	-0.04816
				3566.3	-0.08304	-0.04584
				3566.4	-0.08283	-0.09991
				3566.5	-0.10587	-0.08893
				3566.6	-0.06114	-0.04056
				3566.7	-0.08299	-0.0567
				3566.8	-0.07863	-0.07204
				3566.9	-0.05884	-0.08825
				3567	-0.0587	-0.0504
				3567.1	-0.098	-0.0807
				3567.2	-0.09098	-0.06051
				3567.3	-0.07527	-0.05672
				3567.4	-0.07462	-0.07856
				3567.5	-0.08321	-0.02984
				3567.6	-0.0517	-0.07474
				3567.7	-0.0663	-0.08449
				3567.8	-0.08567	-0.06256
				3567.9	-0.10473	-0.05674
				3568	-0.07214	-0.05223
				3568.1	-0.06678	-0.07137
				3568.2	-0.06652	-0.07694
				3568.3	-0.0981	-0.07038
				3568.4	-0.11559	-0.07776
				3568.5	-0.06594	-0.07725
				3568.6	-0.06956	-0.06929
				3568.7	-0.09462	-0.07643
				3568.8	-0.05633	-0.05918
				3568.9	-0.08196	-0.06442
				3569	-0.0793	-0.05624
				3569.1	-0.07976	-0.05144
				3569.2	-0.08353	-0.08543
				3569.3	-0.07223	-0.07137
				3569.4	-0.07359	-0.10591
				3569.5	-0.08951	-0.08053
				3569.6	-0.09503	-0.09108
				3569.7	-0.0904	-0.07457
				3569.8	-0.05667	-0.07445
				3569.9	-0.09207	-0.06531
				3570	-0.07614	-0.09986
				3570.1	-0.08558	-0.07228
				3570.2	-0.0524	-0.06162
				3570.3	-0.06005	-0.0581
				3570.4	-0.09807	-0.08114
				3570.5	-0.08688	-0.07925
				3570.6	-0.0689	-0.09643
				3570.7	-0.05549	-0.0993
				3570.8	-0.08859	-0.09537
				3570.9	-0.06541	-0.0752
				3571	-0.07566	-0.05182
				3571.1	-0.05826	-0.0883
				3571.2	-0.12082	-0.0635
				3571.3	-0.05691	-0.08056
				3571.4	-0.09486	-0.07368
				3571.5	-0.03836	-0.08963
				3571.6	-0.0711	-0.06434
				3571.7	-0.07899	-0.03679
				3571.8	-0.07846	-0.03231
				3571.9	-0.11257	-0.06825
				3572	-0.05223	-0.0911
				3572.1	-0.06683	-0.07042
				3572.2	-0.07578	-0.06849
				3572.3	-0.08729	-0.05503
				3572.4	-0.08483	-0.08637
				3572.5	-0.09216	-0.0801
				3572.6	-0.06767	-0.0622
				3572.7	-0.08362	-0.04953
				3572.8	-0.10377	-0.07786
				3572.9	-0.07781	-0.08422
				3573	-0.10362	-0.08123
				3573.1	-0.07798	-0.09426
				3573.2	-0.0787	-0.07706
				3573.3	-0.06862	-0.05643
				3573.4	-0.07868	-0.09043
				3573.5	-0.06746	-0.06719
				3573.6	-0.06741	-0.10261
				3573.7	-0.10579	-0.09035
				3573.8	-0.11021	-0.07687
				3573.9	-0.08555	-0.06401
				3574	-0.08628	-0.0718
				3574.1	-0.08379	-0.08837
				3574.2	-0.07617	-0.0344
				3574.3	-0.08813	-0.06442
				3574.4	-0.09597	-0.0869
				3574.5	-0.08246	-0.08611
				3574.6	-0.07713	-0.05771
				3574.7	-0.09952	-0.1007
				3574.8	-0.09786	-0.0669
				3574.9	-0.0911	-0.08367
				3575	-0.09788	-0.06922
				3575.1	-0.06726	-0.0752
				3575.2	-0.09141	-0.049
				3575.3	-0.09315	-0.08929
				3575.4	-0.07655	-0.06779
				3575.5	-0.10603	-0.06447
				3575.6	-0.07971	-0.05202
				3575.7	-0.0746	-0.08073
				3575.8	-0.07214	-0.04915
				3575.9	-0.08336	-0.0862
				3576	-0.09368	-0.06348
				3576.1	-0.07467	-0.07489
				3576.2	-0.06164	-0.05231
				3576.3	-0.08203	-0.06514
				3576.4	-0.07508	-0.07966
				3576.5	-0.05016	-0.058
				3576.6	-0.07359	-0.05095
				3576.7	-0.1	-0.04818
				3576.8	-0.07228	-0.09091
				3576.9	-0.08835	-0.09122
				3577	-0.08418	-0.08126
				3577.1	-0.09011	-0.08174
				3577.2	-0.08519	-0.07023
				3577.3	-0.08077	-0.08461
				3577.4	-0.05882	-0.03489
				3577.5	-0.08816	-0.07923
				3577.6	-0.07802	-0.08167
				3577.7	-0.06596	-0.07166
				3577.8	-0.04642	-0.08625
				3577.9	-0.09296	-0.09918
				3578	-0.07882	-0.08591
				3578.1	-0.05322	-0.03006
				3578.2	-0.06225	-0.08444
				3578.3	-0.06285	-0.06792
				3578.4	-0.07969	-0.07286
				3578.5	-0.08903	-0.04632
				3578.6	-0.08828	-0.07453
				3578.7	-0.06922	-0.07204
				3578.8	-0.08435	-0.0614
				3578.9	-0.10053	-0.0807
				3579	-0.07959	-0.09221
				3579.1	-0.06377	-0.04874
				3579.2	-0.08878	-0.06676
				3579.3	-0.08102	-0.0726
				3579.4	-0.07289	-0.05098
				3579.5	-0.08147	-0.0602
				3579.6	-0.06237	-0.07086
				3579.7	-0.08866	-0.0671
				3579.8	-0.07026	-0.0663
				3579.9	-0.07368	-0.03761
				3580	-0.06133	-0.06087
				3580.1	-0.07841	-0.06082
				3580.2	-0.08594	-0.09653
				3580.3	-0.05822	-0.05199
				3580.4	-0.09086	-0.0683
				3580.5	-0.06833	-0.08374
				3580.6	-0.07918	-0.07812
				3580.7	-0.07414	-0.09325
				3580.8	-0.09527	-0.08543
				3580.9	-0.08784	-0.08186
				3581	-0.08135	-0.08261
				3581.1	-0.06975	-0.08751
				3581.2	-0.08813	-0.05607
				3581.3	-0.06743	-0.06205
				3581.4	-0.07595	-0.06285
				3581.5	-0.06106	-0.0926
				3581.6	-0.0339	-0.06135
				3581.7	-0.09272	-0.07356
				3581.8	-0.08459	-0.07161
				3581.9	-0.08174	-0.07465
				3582	-0.05496	-0.05839
				3582.1	-0.08039	-0.07699
				3582.2	-0.05486	-0.05349
				3582.3	-0.05366	-0.069
				3582.4	-0.06763	-0.0773
				3582.5	-0.07235	-0.08198
				3582.6	-0.07578	-0.06447
				3582.7	-0.08927	-0.08751
				3582.8	-0.09127	-0.07221
				3582.9	-0.08106	-0.08712
				3583	-0.05544	-0.06041
				3583.1	-0.06635	-0.06273
				3583.2	-0.10051	-0.09084
				3583.3	-0.07518	-0.08854
				3583.4	-0.10734	-0.06796
				3583.5	-0.04451	-0.08285
				3583.6	-0.05793	-0.09761
				3583.7	-0.07074	-0.04396
				3583.8	-0.07033	-0.04963
				3583.9	-0.07556	-0.06881
				3584	-0.08193	-0.08796
				3584.1	-0.0802	-0.0608
				3584.2	-0.07556	-0.08406
				3584.3	-0.08229	-0.07096
				3584.4	-0.06319	-0.06302
				3584.5	-0.07482	-0.08377
				3584.6	-0.08987	-0.05988
				3584.7	-0.07954	-0.06572
				3584.8	-0.0884	-0.06237
				3584.9	-0.1056	-0.07786
				3585	-0.11566	-0.07194
				3585.1	-0.08012	-0.06492
				3585.2	-0.074	-0.06712
				3585.3	-0.09086	-0.05506
				3585.4	-0.05706	-0.05735
				3585.5	-0.06818	-0.07443
				3585.6	-0.06924	-0.05173
				3585.7	-0.0593	-0.04196
				3585.8	-0.0518	-0.08157
				3585.9	-0.08152	-0.08278
				3586	-0.10341	-0.08497
				3586.1	-0.08128	-0.08625
				3586.2	-0.07223	-0.09436
				3586.3	-0.07293	-0.09571
				3586.4	-0.05438	-0.1181
				3586.5	-0.13489	-0.0684
				3586.6	-0.07274	-0.0468
				3586.7	-0.08951	-0.06862
				3586.8	-0.07496	-0.05757
				3586.9	-0.07899	-0.06514
				3587	-0.07395	-0.07547
				3587.1	-0.07166	-0.06022
				3587.2	-0.04608	-0.0151
				3587.3	-0.0766	-0.05438
				3587.4	-0.08512	-0.08085
				3587.5	-0.06012	-0.04627
				3587.6	-0.05523	-0.06295
				3587.7	-0.08837	-0.06775
				3587.8	-0.07199	-0.05747
				3587.9	-0.08437	-0.06164
				3588	-0.08548	-0.05067
				3588.1	-0.08548	-0.06273
				3588.2	-0.10521	-0.0595
				3588.3	-0.08562	-0.03971
				3588.4	-0.08217	-0.03735
				3588.5	-0.08485	-0.08123
				3588.6	-0.08828	-0.07245
				3588.7	-0.07805	-0.06741
				3588.8	-0.07947	-0.07539
				3588.9	-0.08413	-0.04794
				3589	-0.07568	-0.06883
				3589.1	-0.0974	-0.07641
				3589.2	-0.09981	-0.06097
				3589.3	-0.09279	-0.09018
				3589.4	-0.08003	-0.08799
				3589.5	-0.06237	-0.09018
				3589.6	-0.0802	-0.10102
				3589.7	-0.05134	-0.04405
				3589.8	-0.09959	-0.05812
				3589.9	-0.09831	-0.08046
				3590	-0.0691	-0.05158
				3590.1	-0.06145	-0.05011
				3590.2	-0.08169	-0.06963
				3590.3	-0.1124	-0.06128
				3590.4	-0.06562	-0.06543
				3590.5	-0.06811	-0.06331
				3590.6	-0.10068	-0.10249
				3590.7	-0.05026	-0.07211
				3590.8	-0.08427	-0.07812
				3590.9	-0.06232	-0.08408
				3591	-0.07672	-0.07243
				3591.1	-0.07593	-0.06463
				3591.2	-0.06529	-0.06813
				3591.3	-0.08536	-0.06215
				3591.4	-0.07042	-0.04111
				3591.5	-0.08758	-0.04309
				3591.6	-0.08608	-0.02902
				3591.7	-0.08989	-0.06244
				3591.8	-0.08702	-0.05091
				3591.9	-0.06948	-0.04273
				3592	-0.05991	-0.04442
				3592.1	-0.06743	-0.03916
				3592.2	-0.08138	-0.05373
				3592.3	-0.069	-0.04075
				3592.4	-0.07137	-0.05108
				3592.5	-0.07643	-0.07515
				3592.6	-0.06143	-0.09578
				3592.7	-0.05906	-0.05773
				3592.8	-0.09766	-0.05303
				3592.9	-0.08574	-0.08775
				3593	-0.06442	-0.05337
				3593.1	-0.07016	-0.05095
				3593.2	-0.06722	-0.05993
				3593.3	-0.07962	-0.06328
				3593.4	-0.08965	-0.0531
				3593.5	-0.05052	-0.0745
				3593.6	-0.08215	-0.06258
				3593.7	-0.07231	-0.06586
				3593.8	-0.10015	-0.06666
				3593.9	-0.06656	-0.0711
				3594	-0.08777	-0.07412
				3594.1	-0.08864	-0.07496
				3594.2	-0.07359	-0.05494
				3594.3	-0.08384	-0.06456
				3594.4	-0.09069	-0.04058
				3594.5	-0.09412	-0.0566
				3594.6	-0.1269	-0.05667
				3594.7	-0.06999	-0.06203
				3594.8	-0.07974	-0.05431
				3594.9	-0.06488	-0.07648
				3595	-0.06203	-0.07467
				3595.1	-0.06237	-0.06541
				3595.2	-0.07453	-0.09426
				3595.3	-0.09141	-0.06171
				3595.4	-0.08225	-0.05925
				3595.5	-0.04965	-0.0869
				3595.6	-0.09667	-0.06521
				3595.7	-0.05819	-0.05855
				3595.8	-0.09028	-0.05532
				3595.9	-0.07764	-0.08406
				3596	-0.10924	-0.04611
				3596.1	-0.05778	-0.06167
				3596.2	-0.07219	-0.05404
				3596.3	-0.10044	-0.07781
				3596.4	-0.07484	-0.06439
				3596.5	-0.10131	-0.04869
				3596.6	-0.07959	-0.06449
				3596.7	-0.07935	-0.09844
				3596.8	-0.11233	-0.06509
				3596.9	-0.09011	-0.04854
				3597	-0.07257	-0.06507
				3597.1	-0.0682	-0.0643
				3597.2	-0.09426	-0.07419
				3597.3	-0.06422	-0.07542
				3597.4	-0.10406	-0.06804
				3597.5	-0.09125	-0.05957
				3597.6	-0.08299	-0.06963
				3597.7	-0.08065	-0.08278
				3597.8	-0.10058	-0.08767
				3597.9	-0.07552	-0.09684
				3598	-0.07281	-0.05564
				3598.1	-0.07918	-0.0457
				3598.2	-0.07511	-0.0758
				3598.3	-0.07619	-0.05894
				3598.4	-0.05648	-0.0945
				3598.5	-0.07962	-0.0664
				3598.6	-0.09161	-0.0601
				3598.7	-0.06589	-0.0731
				3598.8	-0.0829	-0.05561
				3598.9	-0.07383	-0.06507
				3599	-0.08888	-0.04753
				3599.1	-0.0648	-0.06898
				3599.2	-0.06951	-0.10987
				3599.3	-0.08531	-0.05868
				3599.4	-0.08792	-0.05506
				3599.5	-0.0816	-0.04934
				3599.6	-0.08628	-0.07523
				3599.7	-0.06678	-0.04273
				3599.8	-0.10119	-0.05585
[truncated: 1 more rows]

## Sheet: Fig. 1g
				Time (h)	DIBDO	SD	DIBDO+GSH	SD
				0	1	0.424114	0.295884	0.0836314
				6	0.533617	0.1031	19.9198	1.30979
				12	1.65031	0.0612552	46.0382	1.02405
				24	1.59454	0.272228	92.761	1.67323
				48	2.52457	1.11376	152.512	2.07682

## Sheet: Fig. 1h
				GSH concentration (mM)	Ralative catalytic rate
				0.04	1.01554	0.98214	1.00232
				0.1	1.47309	1.43198	1.38678
				1	3.08533	2.92813	2.83258
				5	6.71029	7.01728	6.50274
				10	12.2529	12.8378	12.6378

## Sheet: Fig. 1i
					H2O2 concentration (mM)	Catalytic rate (10-4 s-1)
					0.04	0.0437	0.0523	0.0443
					0.1	0.0491	0.0469	0.0458
					1	0.0578	0.0579	0.0581
					10	0.0824	0.0808	0.0837
					100	0.248	0.244	0.25
					500	1.03	0.97	1.02

## Sheet: Fig. 1j
					pH	Catalytic rate (10-4 s-1)
					6.0	0.0592	0.142	0.116
					6.5	0.00368	0.00266	0.00743
					6.8	0.0024	0.00309	0.00414
					7.4	0.00566	0.00298	0.00336

## Sheet: Fig. 2a
					DIBDO concentration (μM)	GSH/GSSG
					0	60.9318	73.1489	68.7321
					50	33.9039	30.0085	23.2115
					100	15.41	20.7536	18.5081
					200	10.8064	3.60424	7.00459

[truncated: 88 more sheets: Fig. 2b, Fig. 2c, Fig. 2d, Fig. 2e, Fig. 2f, Fig. 2g, Fig. 2h, Fig. 3a, Fig. 3b, Fig. 3c, Fig. 3d, Fig. 3e, Fig. 3f, Fig. 3g, Fig. 3h, Fig. 3i, Fig. 4a, Fig. 4b, Fig. 4c, Fig. 4d …]
